# Supplementary material for: Accurate de novo peptide sequencing using fully convolutional neural networks
Source: Nat Commun. 2023 Dec 2;14:7974. doi: 10.1038/s41467-023-43010-x (PMC10693636; doi:10.1038/s41467-023-43010-x)
Supplement: Supplementary file 2 — Source Data [file 41467_2023_43010_MOESM2_ESM.xlsx]

## Sheet: Figure 2
Deposit at https://zenodo.org/records/10020958
PepNet result	PXD019483_with_database_searching_result.tsv
PointNovo result	PointNovo_PXD019483_with_database_searching_result.tsv.pointnovo_denovo
DeepNovo result	DeepNovo_PXD019483_with_database_searching_result.tsv

## Sheet: Figure 3
Deposit at https://zenodo.org/records/10020958
PepNet result	PXD019483_with_database_searching_result.tsv
PointNovo result	PointNovo_PXD019483_with_database_searching_result.tsv.pointnovo_denovo
DeepNovo result	DeepNovo_PXD019483_with_database_searching_result.tsv

## Sheet: Figure 4
CHARGE 2+												CHARGE 3+
		PepNet			PointNovo			DeepNovo						PepNet			PointNovo			DeepNovo
	Organism	POSITIONAL ACCURACY	PEPTIDE ACCURACY		POSITIONAL ACCURACY	PEPTIDE ACCURACY		POSITIONAL ACCURACY	PEPTIDE ACCURACY				Organism	POSITIONAL ACCURACY	PEPTIDE ACCURACY		POSITIONAL ACCURACY	PEPTIDE ACCURACY		POSITIONAL ACCURACY	PEPTIDE ACCURACY
	Animalia Drosophila melanogaster	0.882921	0.705775		0.769665	0.547207		0.861841	0.693894				Animalia Drosophila melanogaster	0.660442	0.39133		0.494421	0.230183		0.606867	0.357781
	Animalia Oryctolagus cuniculus	0.891727	0.71183		0.756356	0.509471		0.841976	0.645709				Animalia Oryctolagus cuniculus	0.714061	0.464545		0.512992	0.253058		0.616134	0.373967
	Animalia Rattus Norvegicus	0.817761	0.583444		0.68386	0.425058		0.772869	0.554931				Animalia Rattus Norvegicus	0.603218	0.312532		0.422206	0.171368		0.505365	0.250128
	Animalia Cricetulus griseus	0.824925	0.56938		0.682444	0.410982		0.760368	0.517992				Animalia Cricetulus griseus	0.607248	0.306852		0.422043	0.162533		0.496658	0.23248
	Animalia Oryzias melastigma	0.881231	0.696858		0.731166	0.484073		0.814467	0.60869				Animalia Oryzias melastigma	0.673394	0.400984		0.478411	0.213309		0.578006	0.315282
	Animalia Canis lupus	0.867635	0.672496		0.715539	0.462816		0.805683	0.590172				Animalia Canis lupus	0.64064	0.369181		0.460158	0.204612		0.564852	0.309016
	Animalia Sus scrofa	0.852317	0.636287		0.66341	0.380456		0.741757	0.487885				Animalia Sus scrofa	0.622288	0.33637		0.438792	0.180662		0.521419	0.256266
	Plantae Chlamydomonas reinhardtii	0.826769	0.584597		0.705286	0.448313		0.773253	0.547103				Plantae Chlamydomonas reinhardtii	0.58028	0.28215		0.405262	0.141676		0.501873	0.23079
	Plantae Arabidopsis thaliana Root	0.859927	0.661529		0.732039	0.492932		0.826392	0.63631				Plantae Arabidopsis thaliana Root	0.625617	0.337846		0.45706	0.189673		0.555713	0.294576
	Plantae Arabidopsis thaliana sprout	0.882131	0.690125		0.749765	0.508218		0.833345	0.641816				Plantae Arabidopsis thaliana sprout	0.643697	0.358659		0.449139	0.182059		0.529652	0.264593
	Plantae Porphyra umbricalis	0.923377	0.790626		0.668858	0.392526		0.709621	0.443241				Plantae Porphyra umbricalis	0.748182	0.493922		0.482361	0.211372		0.538352	0.276742
	Plantae Arabidopsis thaliana Callus	0.858853	0.652967		0.653686	0.365941		0.720801	0.454196				Plantae Arabidopsis thaliana Callus	0.605598	0.306285		0.428883	0.146031		0.512515	0.227667
	Chromista Emiliania huxleyi	0.866872	0.657012		0.645331	0.340641		0.718606	0.433371				Chromista Emiliania huxleyi	0.606866	0.27972		0.420299	0.13471		0.50438	0.207164
	Chromista Phaeodactylum tricornutum	0.858123	0.649189		0.629306	0.333555		0.699749	0.42017				Chromista Phaeodactylum tricornutum	0.607934	0.302667		0.42045	0.141686		0.500717	0.211081
	Archaea Halobacterium sp	0.69753	0.408765		0.578235	0.298429		0.646169	0.377545				Archaea Halobacterium sp	0.463527	0.157037		0.367888	0.160447		0.38539	0.155143
	Bacteria Synechocystis nigrescens	0.828624	0.653409		0.735063	0.534091		0.754516	0.585227				Bacteria Synechocystis nigrescens	0.563589	0.223684		0.41519	0.118421		0.466557	0.171053
	Bacteria Bacillus subtilis	0.777823	0.515108		0.658188	0.380377		0.711619	0.464629				Bacteria Bacillus subtilis	0.519297	0.173184		0.36	0.106145		0.40472	0.126895
	Bacteria Bacteroides vulgatus	0.864122	0.667446		0.756797	0.526379		0.846088	0.66525				Bacteria Bacteroides vulgatus	0.612426	0.329217		0.452927	0.196366		0.567314	0.316161
	Bacteria Bacteroides uniformis	0.855241	0.660712		0.753807	0.525264		0.852251	0.678408				Bacteria Bacteroides uniformis	0.619261	0.338349		0.460205	0.21079		0.576868	0.333469
	Bacteria Bacteroides fragilis	0.871981	0.687679		0.763799	0.538502		0.854546	0.679457				Bacteria Bacteroides fragilis	0.643655	0.362156		0.478968	0.217632		0.575188	0.329903
	Bacteria Eubacterium rectale	0.826348	0.596175		0.711011	0.46307		0.791236	0.576753				Bacteria Eubacterium rectale	0.56235	0.243408		0.422513	0.15043		0.509173	0.230364
	Bacteria Roseburia intestinalis	0.766883	0.487065		0.650212	0.387049		0.714112	0.479486				Bacteria Roseburia intestinalis	0.511617	0.201008		0.369427	0.101449		0.442874	0.177064
	Bacteria Veillonella parvual	0.828059	0.598516		0.712364	0.477088		0.799655	0.601324				Bacteria Veillonella parvual	0.56614	0.272218		0.417229	0.167868		0.509442	0.261009
	Bacteria Bifidobacterium adolescentis	0.831163	0.594952		0.698795	0.447236		0.781133	0.567839				Bacteria Bifidobacterium adolescentis	0.542215	0.242942		0.403459	0.158795		0.466557	0.202226
	Bacteria Eggerthella lenta	0.833849	0.57129		0.683636	0.4		0.76157	0.504839				Bacteria Eggerthella lenta	0.534606	0.228592		0.383097	0.134466		0.471069	0.216561
	Bacteria Fusobacterium nucleatum	0.861583	0.672273		0.745201	0.516144		0.820629	0.631891				Bacteria Fusobacterium nucleatum	0.576774	0.275803		0.427984	0.160166		0.49619	0.237832
	Bacteria Clostridium bolteae	0.831095	0.599077		0.707592	0.451791		0.784659	0.564463				Bacteria Clostridium bolteae	0.535887	0.240146		0.392384	0.142814		0.480713	0.218314
	Bacteria Bifidobacterium longum	0.772152	0.492642		0.636425	0.364311		0.707993	0.468116				Bacteria Bifidobacterium longum	0.485677	0.190092		0.353399	0.119816		0.422693	0.167435
	Bacteria Clostridium perfringens	0.873721	0.685997		0.755018	0.519536		0.827651	0.643597				Bacteria Clostridium perfringens	0.593011	0.287307		0.4264	0.16924		0.507925	0.243854
	Bacteria Clostridium saccharolyticum	0.854882	0.644596		0.731	0.485636		0.812865	0.602736				Bacteria Clostridium saccharolyticum	0.562418	0.246438		0.403027	0.155909		0.49822	0.229114
	Bacteria Lactobacillus paracaesei	0.846932	0.629429		0.722464	0.479982		0.806723	0.603428				Bacteria Lactobacillus paracaesei	0.558117	0.261486		0.422943	0.158253		0.504953	0.246171
	Bacteria Ruminococcus bromii	0.841369	0.632187		0.723494	0.483153		0.804685	0.604972				Bacteria Ruminococcus bromii	0.517297	0.227711		0.383934	0.128514		0.461986	0.208032
	Bacteria Ruminococcus gnavus	0.873715	0.687068		0.76375	0.536703		0.844744	0.663336				Bacteria Ruminococcus gnavus	0.601148	0.305815		0.439738	0.180197		0.542023	0.272902
	Bacteria Ruminococcus torques	0.882157	0.693937		0.762084	0.523167		0.841476	0.650384				Bacteria Ruminococcus torques	0.573061	0.272268		0.412601	0.156359		0.492904	0.235317
	Bacteria Coprococcus comes	0.86509	0.677268		0.74716	0.513283		0.830209	0.643873				Bacteria Coprococcus comes	0.570039	0.271451		0.414582	0.154446		0.515558	0.25377
	Bacteria Blautia obeum	0.841795	0.6181		0.715064	0.466779		0.804027	0.594266				Bacteria Blautia obeum	0.529849	0.23764		0.377461	0.135794		0.465115	0.219842
	Bacteria Parabacteroides merdae	0.841554	0.630499		0.722478	0.481815		0.809578	0.615915				Bacteria Parabacteroides merdae	0.544684	0.249153		0.398641	0.150915		0.498259	0.241531
	Bacteria Streptococcus parasanguinis	0.868049	0.675838		0.750511	0.512356		0.832535	0.644122				Bacteria Streptococcus parasanguinis	0.588953	0.298152		0.447363	0.183499		0.534556	0.27056
	Bacteria Collinsella aerofaciens	0.827562	0.589179		0.700527	0.446854		0.780644	0.55981				Bacteria Collinsella aerofaciens	0.53123	0.226471		0.39208	0.137781		0.470448	0.204231
	Bacteria Parabacteroides distasonis	0.872222	0.688876		0.751795	0.517177		0.83796	0.660977				Bacteria Parabacteroides distasonis	0.580304	0.29582		0.430839	0.168408		0.525756	0.262661
	Bacteria Dorea formicigenerans	0.775317	0.507651		0.646599	0.399195		0.697849	0.466846				Bacteria Dorea formicigenerans	0.487089	0.197241		0.357707	0.122299		0.415108	0.184828
	Bacteria Escherichia coli	0.863257	0.663629		0.74058	0.503052		0.834147	0.644202				Bacteria Escherichia coli	0.590751	0.303179		0.425533	0.168551		0.543298	0.285897
	Bacteria Akkermansia municiphila	0.8198	0.571592		0.682955	0.423845		0.760545	0.529378				Bacteria Akkermansia municiphila	0.537256	0.231747		0.381721	0.135767		0.476022	0.209188
	Bacteria Prevotella copri	0.833289	0.612952		0.706574	0.469087		0.788019	0.589807				Bacteria Prevotella copri	0.541977	0.243243		0.399543	0.159504		0.477384	0.224634
	Bacteria Odoribacter splanchnicus	0.812013	0.582706		0.69377	0.452287		0.775571	0.578347				Bacteria Odoribacter splanchnicus	0.56486	0.275664		0.416934	0.164553		0.503464	0.255539
	Bacteria Mycoplasma extracellular	0.879287	0.712741		0.78228	0.582239		0.851598	0.688803				Bacteria Mycoplasma extracellular	0.694902	0.420859		0.527398	0.259509		0.596108	0.345399
	Bacteria Mycoplasma intracellular	0.91418	0.763506		0.675076	0.391667		0.759426	0.511207				Bacteria Mycoplasma intracellular	0.691855	0.426114		0.430732	0.171228		0.516831	0.242377
	Talassiosira pseudonana	0.841446	0.615732		0.70557	0.447593		0.796139	0.58052				Talassiosira pseudonana	0.563527	0.258035		0.387217	0.131545		0.469021	0.196286
	Dictyostelium discoideum	0.886104	0.713895		0.772134	0.553325		0.870661	0.708365				Dictyostelium discoideum	0.665341	0.391707		0.49799	0.237988		0.618003	0.375053
	Fusarium oxisporum	0.806371	0.546342		0.675251	0.411694		0.734841	0.498306				Fusarium oxisporum	0.57206	0.285468		0.417586	0.167257		0.491587	0.244366
	Bacteroide thetaiotaomicron	0.847661	0.640683		0.737789	0.505736		0.82612	0.635431				Bacteroide thetaiotaomicron	0.605155	0.31311		0.448639	0.196576		0.554607	0.297642
	Canaerohabidis elegans	0.876706	0.699808		0.674324	0.415735		0.746737	0.509533				Canaerohabidis elegans	0.646988	0.379286		0.460662	0.197969		0.541019	0.283076
	Chromera velia	0.849371	0.624788		0.640155	0.353488		0.706949	0.437627				Chromera velia	0.63085	0.349061		0.441723	0.164287		0.514767	0.242511
	Neurospora crassa	0.839562	0.630905		0.6183	0.350522		0.67249	0.417582				Neurospora crassa	0.598268	0.308066		0.363972	0.0996895		0.410266	0.123347
	Symbiondium microadriaticum	0.883147	0.691403		0.570624	0.242534		0.607083	0.281448				Symbiondium microadriaticum	0.658602	0.368317		0.355314	0.0727016		0.391039	0.0809052
	Guillardia theta	0.866855	0.665968		0.642261	0.345826		0.716308	0.439095				Guillardia theta	0.637065	0.347409		0.442128	0.162146		0.523692	0.245534
Deposit at https://zenodo.org/records/10020958
PepNet result	PXD014877_charge2.tsv	PXD014877_charge3.tsv
PointNovo result	PointNovo_PXD014877_result.tsv.pointnovo_denovo
DeepNovo result	DeepNovo_PXD014877_result.tsv

## Sheet: Figure 5
Deposit at https://zenodo.org/records/10020958
PepNet result	PXD019483_unidentified_(without_database_searching_result).tsv

## Sheet: Figure 6
Deposit at https://zenodo.org/records/10020958
PepNet result	PXD019483_unidentified_(without_database_searching_result).tsv

## Sheet: Figure 7
Deposit at https://zenodo.org/records/10020958
PepNet result	PXD019483_unidentified_(without_database_searching_result).tsv

## Sheet: Figure 8
Charge 2+					Charge 3+
	Newly sequenced spectra, unknown origination	Newly sequenced spectra with peptides match Uniprot	Sequenced peptides also indentified by Maxquant		Newly sequenced spectra, unknown origination	Newly sequenced spectra with peptides match Uniprot	Sequenced peptides also indentified by Maxquant
	0.453622	0.515225	0.169222		0.606227	0.450019	0.402441
	0.387909	0.595707	0.503315		0.50535	0.503653	0.621637
	0.324901	0.536679	0.788698		0.662214	0.620973	0.453263
	0.483442	0.399392	0.382069		0.672144	0.544505	0.43605
	0.389138	0.621923	0.587375		0.496624	0.526763	0.443253
	0.395024	0.571291	0.33265		0.507356	0.474184	0.674069
	0.356871	0.523664	0.417384		0.52847	0.659965	0.551347
	0.363321	0.619276	0.518734		0.585537	0.557868	0.491998
	0.559838	0.545854	0.776702		0.549079	0.587092	0.684211
	0.514531	0.307253	0.360093		0.592546	0.617643	0.409029
	0.683948	0.452229	0.59907		0.539509	0.63738	0.223864
	0.501243	0.411126	0.357121		0.702548	0.511925	0.337369
	0.482626	0.536282	0.541499		0.738725	0.478629	0.328169
	0.433952	0.54609	0.336821		0.632876	0.439245	0.638882
	0.491692	0.560526	0.585376		0.500771	0.769993	0.312974
	0.404221	0.523371	0.534453		0.602138	0.525663	0.569798
	0.543054	0.431097	0.647385		0.476571	0.662856	0.58174
	0.474945	0.512793	0.546716		0.671635	0.671308	0.473308
	0.376355	0.565911	0.441504		0.520365	0.630067	0.528999
	0.57807	0.551011	0.389849		0.626004	0.492815	0.555446
	0.418265	0.49096	0.321984		0.628881	0.676132	0.549249
	0.522019	0.601997	0.412417		0.669085	0.53949	0.575473
	0.439106	0.490458	0.527679		0.435866	0.745599	0.649176
	0.332198	0.551789	0.5303		0.622449	0.747487	0.63594
	0.530328	0.453667	0.361232		0.450553	0.568805	0.561459
	0.310637	0.62628	0.313484		0.52939	0.670899	0.524805
	0.543462	0.595983	0.497168		0.611892	0.513705	0.613604
	0.62637	0.431324	0.450077		0.404422	0.532931	0.464638
	0.583942	0.575511	0.288705		0.442508	0.366691	0.810423
	0.634297	0.566443	0.274514		0.380588	0.549825	0.634007
	0.583905	0.407158	0.325389		0.527464	0.456567	0.558881
	0.51851	0.517787	0.150657		0.590857	0.430295	0.549861
	0.502474	0.553655	0.353233		0.490798	0.600161	0.640679
	0.607914	0.593587	0.363708		0.473423	0.706894	0.622731
	0.561167	0.601471	0.203144		0.614158	0.595864	0.452964
	0.505569	0.662708	0.170553		0.699844	0.694994	0.429355
	0.683018	0.551006	0.39213		0.507608	0.536837	0.732303
	0.704202	0.336651	0.407598		0.587308	0.614953	0.563189
	0.635561	0.756094	0.246016		0.584655	0.517366	0.439087
	0.590204	0.637569	0.461255		0.500106	0.691448	0.525501
	0.565712	0.657664	0.27374		0.428827	0.370185	0.659728
	0.659803	0.688252	0.391586		0.468333	0.598214	0.787132
	0.576162	0.402852	0.44006		0.637435	0.630911	0.483792
	0.599174	0.515063	0.237981		0.587089	0.601568	0.651197
	0.627006	0.560478	0.390737		0.654131	0.570507	0.673022
	0.515599	0.614135	0.605831		0.497336	0.429715	0.561091
	0.367727	0.671647	0.551025		0.603713	0.533994	0.415656
	0.569555	0.776683	0.606124		0.532572	0.575963	0.528847
	0.20645	0.646311	0.447218		0.507595	0.537294	0.529735
	0.527174	0.559368	0.624119		0.538546	0.647512	0.640168
	0.538632	0.508958	0.642106		0.500204	0.650966	0.607257
	0.623547	0.622184	0.73272		0.814017	0.655188	0.658446
	0.366126	0.589238	0.489248		0.527664	0.598316	0.559026
	0.496946	0.660131	0.574423		0.409207	0.742736	0.616654
	0.390978	0.468352	0.388961		0.512216	0.56741	0.668518
	0.522427	0.585971	0.468442		0.633324	0.570183	0.368684
	0.587688	0.5964	0.732659		0.488245	0.580078	0.565635
	0.392384	0.4004	0.453482		0.395881	0.557537	0.414203
	0.572831	0.58233	0.744654		0.545864	0.629341	0.634156
	0.491436	0.423031	0.496823		0.462176	0.562751	0.692621
	0.385524	0.724274	0.654339		0.569474	0.542894	0.427166
	0.492661	0.506009	0.72291		0.471396	0.541914	0.564353
	0.550196	0.472082	0.480639		0.428813	0.642892	0.539861
	0.49953	0.493365	0.454572		0.643158	0.649536	0.592823
	0.436665	0.718691	0.477415		0.457854	0.675282	0.629199
	0.186134	0.512034	0.592427		0.399318	0.718872	0.546448
	0.589633	0.429445	0.608214		0.601453	0.633486	0.422901
	0.3653	0.530609	0.665134		0.585131	0.473229	0.384002
	0.574804	0.556107	0.807819		0.426227	0.558873	0.577115
	0.614217	0.531274	0.495873		0.558804	0.657747	0.529159
	0.530439	0.552169	0.461462		0.471477	0.715438	0.522421
	0.510394	0.387696	0.365269		0.778762	0.699365	0.595182
	0.489387	0.641754	0.397081		0.607588	0.740321	0.66089
	0.59952	0.545527	0.709124		0.577432	0.57502	0.622568
	0.514404	0.593256	0.524947		0.648485	0.542096	0.616689
	0.483019	0.374889	0.785618		0.691162	0.640887	0.550432
	0.703031	0.575365	0.620505		0.530206	0.515054	0.483642
	0.330906	0.638231	0.631419		0.566703	0.605509	0.480693
	0.417756	0.473651	0.577987		0.696947	0.615625	0.611175
	0.552497	0.705267	0.459912		0.652389	0.521105	0.668884
	0.620394	0.495795	0.909096		0.424704	0.619646	0.595309
	0.595959	0.285596	0.547864		0.64915	0.635055	0.540574
	0.629398	0.621519	0.706305		0.60542	0.664911	0.53712
	0.405577	0.615537	0.356478		0.6382	0.793738	0.597221
	0.651749	0.687984	0.51849		0.604184	0.533215	0.504757
	0.588265	0.558851	0.528612		0.520155	0.701702	0.560829
	0.823532	0.29083	0.8774		0.648416	0.61749	0.637231
	0.546558	0.647907	0.498871		0.488292	0.618884	0.415709
	0.460124	0.584309	0.438836		0.513696	0.77939	0.565114
	0.309511	0.549737	0.719831		0.738029	0.465189	0.621204
	0.508015	0.639516	0.590736		0.446839	0.520722	0.495742
	0.497523	0.647684	0.581369		0.545475	0.427848	0.501825
	0.329969	0.523641	0.402595		0.493596	0.706171	0.454647
	0.633368	0.583851	0.700412		0.602605	0.615528	0.642174
	0.485713	0.506246	0.640674		0.511865	0.746779	0.435847
	0.352303	0.540604	0.42916		0.525727	0.584372	0.538717
	0.690063	0.522644	0.579607		0.547032	0.662871	0.555704
	0.719715	0.508033	0.512621		0.548613	0.242499	0.43779
	0.650414	0.528287	0.234963		0.540845	0.561019	0.43909
	0.694081	0.58227	0.441439		0.445213	0.683382	0.495191
	0.51909	0.589831	0.546485		0.497779	0.612676	0.510455
	0.50096	0.656705	0.497347		0.555424	0.607811	0.482243
	0.543845	0.489716	0.600117		0.625593	0.587866	0.442163
	0.644615	0.621041	0.534902		0.695675	0.635753	0.519242
	0.563759	0.574584	0.571997		0.554549	0.687221	0.513928
	0.6254	0.675551	0.528964		0.642661	0.496013	0.531477
	0.636844	0.511954	0.458238		0.62524	0.41416	0.475539
	0.352417	0.4229	0.569323		0.652714	0.491973	0.695242
	0.399801	0.517621	0.477859		0.42738	0.700213	0.523722
	0.517446	0.609739	0.509286		0.776986	0.668785	0.603814
	0.55443	0.585697	0.651851		0.378533	0.66899	0.451216
	0.581855	0.690466	0.655794		0.316117	0.385412	0.530072
	0.514509	0.855133	0.761367		0.569528	0.411133	0.483914
	0.504911	0.50906	0.431727		0.581939	0.466689	0.398809
	0.364399	0.719502	0.749258		0.517607	0.597284	0.467925
	0.498865	0.611887	0.640669		0.569529	0.715859	0.489645
	0.73067	0.59994	0.45602		0.504939	0.637143	0.517249
	0.817812	0.559853	0.565105		0.505881	0.589202	0.433986
	0.619063	0.529008	0.482019		0.538309	0.606018	0.390079
	0.693008	0.577826	0.636024		0.52842	0.738689	0.254442
	0.481744	0.528221	0.611382		0.50672	0.508202	0.306148
	0.667858	0.646811	0.527874		0.412489	0.666826	0.508864
	0.407743	0.411952	0.571998		0.499263	0.56482	0.526453
	0.626089	0.604495	0.318639		0.618702	0.720862	0.509161
	0.77145	0.513378	0.645428		0.475736	0.640869	0.521085
	0.694937	0.666151	0.632053		0.449979	0.579384	0.60249
	0.279778	0.671046	0.754807		0.529515	0.179295	0.458319
	0.657326	0.607989	0.473746		0.55976	0.5935	0.640342
	0.542864	0.807022	0.483067		0.608882	0.728991	0.72303
	0.747557	0.589914	0.488973		0.570187	0.357413	0.613252
	0.63259	0.551756	0.604803		0.546814	0.698364	0.65722
	0.616989	0.477067	0.521778		0.637319	0.407625	0.734385
	0.658194	0.688387	0.493695		0.655656	0.621465	0.731543
	0.598719	0.276802	0.753205		0.687465	0.506804	0.770425
	0.605699	0.539244	0.518427		0.406851	0.762363	0.451664
	0.546383	0.559581	0.630552		0.64503	0.776428	0.317372
	0.513615	0.504628	0.623017		0.660453	0.544352	0.804551
	0.646731	0.636891	0.435866		0.532578	0.773123	0.645053
	0.462554	0.673306	0.801438		0.500387	0.718146	0.659059
	0.698479	0.413663	0.45198		0.632902	0.514704	0.53369
	0.418987	0.598281	0.551179		0.516427	0.710069	0.496015
	0.620896	0.6519	0.410061		0.578321	0.636436	0.519635
	0.501862	0.3027	0.641883		0.512352	0.559554	0.418396
	0.605582	0.586003	0.712519		0.682773	0.618839	0.436818
	0.341065	0.609069	0.580588		0.519632	0.530391	0.559971
	0.588797	0.582569	0.721961		0.619229	0.582155	0.457529
	0.751036	0.586164	0.672382		0.567723	0.557898	0.317004
	0.59298	0.577666	0.489589		0.50371	0.70256	0.413214
	0.510721	0.673686	0.614323		0.429928	0.594426	0.545611
	0.503569	0.563583	0.611184		0.497655	0.775839	0.523951
	0.610229	0.539765	0.683321		0.563835	0.504031	0.352282
	0.542823	0.358799	0.614276		0.569487	0.791618	0.425817
	0.541498	0.621176	0.62008		0.634512	0.630989	0.576111
	0.553609	0.830312	0.539963		0.636195	0.404614	0.584682
	0.57161	0.865618	0.688104		0.580195	0.581844	0.62821
	0.650917	0.221228	0.528124		0.610171	0.421568	0.690045
	0.754703	0.514146	0.773809		0.653698	0.702454	0.490776
	0.683375	0.46646	0.399113		0.590356	0.661726	0.670586
	0.724247	0.686562	0.550217		0.658068	0.711089	0.299274
	0.484169	0.596164	0.494805		0.636483	0.488628	0.557084
	0.543791	0.679185	0.579152		0.630546	0.700258	0.495686
	0.708331	0.702776	0.483948		0.758988	0.549575	0.577608
	0.479949	0.65185	0.669607		0.478398	0.596156	0.621878
	0.462099	0.555009	0.639527		0.554481	0.534868	0.693656
	0.613452	0.634297	0.687706		0.608243	0.537725	0.666992
	0.530741	0.705106	0.46449		0.639659	0.557836	0.49904
	0.53814	0.684052	0.593175		0.635174	0.541954	0.417249
	0.362488	0.634557	0.547861		0.656267	0.631016	0.674108
	0.464674	0.690017	0.695966		0.50033	0.585856	0.534117
	0.584876	0.668379	0.72369		0.314896	0.553365	0.56622
	0.71352	0.639709	0.697746		0.571735	0.489253	0.64135
	0.620609	0.46975	0.772508		0.531217	0.366893	0.50644
	0.656986	0.69732	0.437543		0.58881	0.621594	0.652778
	0.618962	0.672183	0.555358		0.545902	0.53538	0.537365
	0.558345	0.554871	0.725685		0.4866	0.708968	0.643369
	0.748714	0.664463	0.579101		0.592482	0.503781	0.464963
	0.333523	0.51564	0.482423		0.573481	0.729704	0.486804
	0.51417	0.531591	0.436883		0.505759	0.602353	0.507505
	0.520974	0.72464	0.53872		0.498212	0.53747	0.495127
	0.579236	0.616411	0.632708		0.502188	0.672939	0.774064
	0.508004	0.816709	0.728641		0.597975	0.533533	0.471447
	0.397667	0.696959	0.650473		0.503751	0.518561	0.590541
	0.537026	0.600385	0.564279		0.595679	0.714321	0.570613
	0.613803	0.592854	0.671131		0.499151	0.596086	0.605694
	0.6737	0.568854	0.504212		0.550439	0.338897	0.683229
	0.560416	0.612098	0.62517		0.523043	0.619937	0.454954
	0.407921	0.496069	0.713438		0.726494	0.611436	0.692575
	0.67446	0.552925	0.478575		0.546358	0.634065	0.584754
	0.640827	0.692949	0.623089		0.557463	0.70382	0.57489
	0.489044	0.666513	0.471544		0.624107	0.763829	0.679748
	0.617165	0.483371	0.49341		0.320023	0.596246	0.678589
	0.53495	0.590759	0.699645		0.546512	0.71014	0.469692
	0.526534	0.65343	0.736683		0.635222	0.492853	0.679926
	0.551507	0.393365	0.422282		0.632625	0.557713	0.664494
	0.511936	0.577588	0.445565		0.580642	0.570047	0.670385
	0.570123	0.691343	0.670133		0.645737	0.755359	0.466601
	0.34853	0.545017	0.605484		0.732279	0.515613	0.743054
	0.644809	0.449036	0.539739		0.457931	0.699406	0.688583
	0.383586	0.531562	0.631188		0.54172	0.651315	0.443419
	0.543617	0.597934	0.557744		0.631647	0.557728	0.492325
	0.549948	0.747676	0.587797		0.618543	0.552448	0.619717
	0.611338	0.621186	0.5775		0.531219	0.683781	0.759736
	0.628647	0.509044	0.548436		0.522006	0.535408	0.490195
	0.542969	0.639532	0.647819		0.640754	0.707216	0.523662
	0.483354	0.445636	0.624402		0.610157	0.515025	0.621532
	0.589415	0.658509	0.693272		0.166516	0.572972	0.660627
	0.603426	0.605013	0.55031		0.600308	0.612901	0.627648
	0.525413	0.819848	0.612637		0.548149	0.56179	0.738209
	0.678326	0.564171	0.486566		0.543294	0.618219	0.525785
	0.391927	0.480752	0.534195		0.599502	0.451595	0.488305
	0.535372	0.680808	0.623919		0.433302	0.397272	0.486106
	0.592447	0.46032	0.574479		0.718757	0.566267	0.525469
	0.43047	0.58219	0.538074		0.531006	0.461288	0.721094
	0.715194	0.511685	0.654411		0.594642	0.665601	0.518965
	0.498669	0.534772	0.827483		0.654662	0.591314	0.542995
	0.481419	0.455952	0.731348		0.335568	0.596797	0.52657
	0.528653	0.713993	0.577074		0.523376	0.645101	0.812938
	0.348254	0.5723	0.632481		0.675206	0.563559	0.719365
	0.53345	0.491069	0.5314		0.605863	0.678678	0.603558
	0.506527	0.58052	0.468469		0.571767	0.752846	0.669356
	0.667543	0.552546	0.656161		0.544951	0.621299	0.400003
	0.216332	0.567635	0.787764		0.580318	0.744603	0.641466
	0.422926	0.463638	0.779203		0.717988	0.617857	0.456563
	0.51515	0.607389	0.664803		0.537312	0.41767	0.538164
	0.487327	0.631145	0.683657		0.591868	0.646014	0.678799
	0.606953	0.527854	0.720005		0.584047	0.517488	0.553593
	0.520155	0.591613	0.595521		0.517867	0.666837	0.752351
	0.442863	0.553319	0.766572		0.582595	0.61303	0.58633
	0.533864	0.531246	0.535108		0.565563	0.441368	0.615519
	0.285845	0.736264	0.534281		0.653468	0.602652	0.361784
	0.520812	0.69479	0.6169		0.410855	0.458298	0.528703
	0.594696	0.442043	0.575578		0.428235	0.572221	0.529499
	0.453591	0.529725	0.366487		0.475779	0.474734	0.652707
	0.555193	0.523905	0.546497		0.403347	0.47799	0.685403
	0.741089	0.502351	0.460303		0.546368	0.483784	0.703907
	0.633833	0.745098	0.729335		0.434159	0.49107	0.726859
	0.736563	0.663907	0.664464		0.438314	0.571748	0.806211
	0.591564	0.526809	0.596007		0.61282	0.490513	0.323488
	0.709213	0.639634	0.407225		0.48176	0.680655	0.430267
	0.42247	0.800093	0.591551		0.705501	0.463575	0.525074
	0.517041	0.519434	0.579601		0.621007	0.523003	0.58684
	0.582133	0.343481	0.589398		0.444572	0.557136	0.389515
	0.295666	0.571002	0.497286		0.520709	0.484953	0.508348
	0.566765	0.541154	0.515595		0.490188	0.470271	0.479023
	0.589737	0.524651	0.550388		0.542453	0.582071	0.693596
	0.635357	0.490306	0.871262		0.472273	0.582898	0.579142
	0.470245	0.350857	0.481729		0.761618	0.541931	0.530445
	0.594801	0.525421	0.376967		0.407637	0.519704	0.569379
	0.480603	0.610948	0.774463		0.450334	0.52963	0.618446
	0.701793	0.475085	0.600764		0.474482	0.501377	0.766492
	0.418342	0.711352	0.600623		0.607889	0.53848	0.48852
	0.740835	0.641412	0.557308		0.508375	0.514707	0.486535
	0.637529	0.528597	0.632107		0.456144	0.502826	0.672034
	0.402315	0.529275	0.647087		0.499844	0.527067	0.612773
	0.639033	0.68226	0.737644		0.55413	0.612121	0.666764
	0.444869	0.511287	0.727871		0.529043	0.494968	0.424783
	0.432282	0.677116	0.770286		0.465942	0.544477	0.318954
	0.485545	0.555252	0.589233		0.521915	0.538526	0.550968
	0.546687	0.534703	0.670881		0.559243	0.500029	0.510195
	0.611528	0.386696	0.698801		0.472786	0.523461	0.541538
	0.638657	0.560549	0.763779		0.447802	0.476497	0.423097
	0.444731	0.86769	0.514917		0.516791	0.536872	0.631945
	0.402648	0.620669	0.590815		0.557108	0.521202	0.466931
	0.568905	0.6062	0.579241		0.602305	0.512069	0.588826
	0.647218	0.651871	0.678224		0.617332	0.520564	0.586592
	0.536412	0.443752	0.530033		0.459524	0.545727	0.526548
	0.496763	0.554744	0.523734		0.552628	0.532497	0.431072
	0.483284	0.658331	0.686078		0.552352	0.453382	0.524297
	0.439011	0.672352	0.314572		0.664827	0.618404	0.398378
	0.755589	0.53628	0.786513		0.520692	0.558964	0.667969
	0.549287	0.541372	0.502703		0.63353	0.523439	0.468244
	0.537132	0.519346	0.492889		0.589197	0.629297	0.526676
	0.582181	0.614815	0.494619		0.644752	0.489186	0.556827
	0.718316	0.455331	0.654423		0.62384	0.544408	0.444195
	0.57774	0.495146	0.737738		0.6617	0.511875	0.665876
	0.730599	0.660747	0.556452		0.658938	0.388398	0.542353
	0.587565	0.624625	0.428312		0.584351	0.734647	0.602185
	0.442098	0.519526	0.519553		0.490175	0.474971	0.469155
	0.627041	0.648515	0.496673		0.544417	0.666569	0.665662
	0.384093	0.669252	0.737933		0.529601	0.436352	0.476635
	0.426181	0.504306	0.587597		0.488421	0.57434	0.370486
	0.453203	0.436583	0.636837		0.642605	0.371698	0.527291
	0.531748	0.63459	0.670087		0.584573	0.70515	0.542163
	0.57432	0.656108	0.622038		0.596469	0.398771	0.476076
	0.623711	0.590021	0.584313		0.567691	0.348576	0.472983
	0.487398	0.413807	0.612666		0.575891	0.606887	0.573413
	0.715239	0.690787	0.486678		0.585558	0.553759	0.450651
	0.676794	0.528882	0.687401		0.513177	0.491921	0.3403
	0.198762	0.667425	0.554388		0.727861	0.590122	0.448146
	0.717988	0.537986	0.482146		0.554098	0.513859	0.493476
	0.615185	0.583468	0.581781		0.502	0.368529	0.498938
	0.567378	0.604322	0.606698		0.554125	0.61014	0.447541
	0.355561	0.519214	0.549379		0.613967	0.329632	0.50192
	0.509308	0.65009	0.522531		0.61386	0.578016	0.691565
	0.547369	0.568507	0.593811		0.581372	0.559212	0.575033
	0.626476	0.610411	0.492733		0.525285	0.58903	0.611751
	0.54781	0.526722	0.519317		0.572262	0.598038	0.597614
	0.488292	0.701893	0.593927		0.570545	0.534422	0.634585
	0.577654	0.570971	0.775475		0.608438	0.621057	0.425357
	0.639853	0.563995	0.594326		0.533743	0.576574	0.49726
	0.573113	0.428285	0.670617		0.491025	0.602264	0.671605
	0.510587	0.498333	0.672899		0.529975	0.558063	0.462181
	0.542676	0.424271	0.544898		0.68055	0.501266	0.533344
	0.562986	0.390176	0.251854		0.609803	0.560645	0.424049
	0.370941	0.578861	0.50344		0.616797	0.51555	0.670059
	0.546765	0.613735	0.577159		0.69054	0.583908	0.457248
	0.610308	0.514311	0.698599		0.490338	0.588059	0.562129
	0.512258	0.602814	0.410108		0.52051	0.531857	0.454641
	0.621731	0.618212	0.514312		0.618202	0.557323	0.563045
	0.513643	0.599088	0.528582		0.475464	0.469942	0.391574
	0.507783	0.487665	0.601172		0.5138	0.601326	0.56357
	0.542949	0.534984	0.632251		0.49336	0.575097	0.494726
	0.565373	0.654345	0.520451		0.608618	0.701458	0.423482
	0.637789	0.595491	0.666975		0.62653	0.736877	0.458161
	0.3779	0.559708	0.828856		0.560662	0.481953	0.417585
	0.440684	0.58454	0.528283		0.734965	0.640117	0.591346
	0.825917	0.487954	0.689141		0.610691	0.637243	0.43606
	0.585181	0.608659	0.673764		0.427036	0.569633	0.551149
	0.565546	0.545191	0.596622		0.595581	0.557105	0.587546
	0.564712	0.708118	0.681771		0.439874	0.576956	0.569684
	0.41531	0.64265	0.561877		0.620744	0.630913	0.535522
	0.472231	0.612779	0.588045		0.643524	0.414834	0.444202
	0.490503	0.558519	0.658892		0.677684	0.675673	0.709917
	0.626896	0.622564	0.73696		0.716995	0.510911	0.51549
	0.417138	0.745685	0.398372		0.57402	0.633572	0.501755
	0.559936	0.548706	0.569925		0.706501	0.393887	0.468284
	0.571104	0.443935	0.779448		0.564948	0.610027	0.507296
	0.564975	0.811039	0.780495		0.457219	0.543806	0.55821
	0.613032	0.566329	0.496924		0.57467	0.758166	0.516725
	0.473916	0.592596	0.750167		0.597674	0.525804	0.646964
	0.43109	0.7379	0.563599		0.663197	0.450706	0.55787
	0.63188	0.549767	0.586676		0.465814	0.631763	0.636008
	0.710355	0.65582	0.653553		0.369249	0.571364	0.503217
	0.450642	0.66077	0.560064		0.615965	0.589613	0.72762
	0.63852	0.670392	0.781783		0.562586	0.624695	0.441176
	0.522557	0.535691	0.592905		0.573866	0.521129	0.668711
	0.455347	0.449363	0.542516		0.549145	0.425937	0.512873
	0.524685	0.719289	0.656102		0.61107	0.538822	0.709376
	0.609067	0.74381	0.640841		0.630186	0.353649	0.539882
	0.618926	0.458441	0.589675		0.651714	0.568158	0.789773
	0.390873	0.537152	0.631008		0.645996	0.597428	0.426086
	0.614993	0.6006	0.56943		0.550697	0.505411	0.530158
	0.505002	0.80616	0.583449		0.571469	0.493569	0.692307
	0.509218	0.464969	0.554532		0.455927	0.537599	0.690072
	0.589798	0.735527	0.735993		0.463357	0.614759	0.527786
	0.51588	0.217298	0.811921		0.766321	0.398809	0.431527
	0.457451	0.578874	0.481605		0.474057	0.762142	0.482141
	0.618809	0.547317	0.654438		0.667715	0.544827	0.525304
	0.787725	0.480941	0.463907		0.640028	0.631566	0.415199
	0.554467	0.487186	0.486403		0.556909	0.585347	0.344748
	0.658303	0.450736	0.566369		0.648744	0.720223	0.622867
	0.468007	0.479753	0.488744		0.726764	0.579028	0.627029
	0.571609	0.547961	0.60731		0.641006	0.697023	0.609053
	0.468973	0.713669	0.546621		0.398546	0.598201	0.522947
	0.477158	0.492082	0.572529		0.610828	0.243844	0.735122
	0.599034	0.670941	0.422083		0.578909	0.518902	0.628993
	0.634723	0.344577	0.728266		0.575856	0.513882	0.660937
	0.71507	0.598212	0.611529		0.619648	0.628576	0.568783
	0.613633	0.521288	0.488175		0.48622	0.785331	0.490257
	0.577034	0.559326	0.514364		0.699206	0.676406	0.608078
	0.633812	0.607583	0.618204		0.640063	0.674294	0.552099
	0.421975	0.606423	0.670133		0.717152	0.478524	0.66493
	0.480043	0.500261	0.729958		0.717032	0.550871	0.518744
	0.579386	0.549981	0.484745		0.573156	0.366901	0.383514
	0.641698	0.697832	0.517594		0.513327	0.501511	0.400609
	0.523993	0.605802	0.620081		0.645377	0.496492	0.529116
	0.601556	0.460765	0.545749		0.614517	0.406431	0.61876
	0.382257	0.593406	0.750131		0.400544	0.638176	0.388352
	0.480622	0.548285	0.625303		0.666307	0.673602	0.536151
	0.817373	0.561102	0.591402		0.513142	0.442367	0.725751
	0.512948	0.479659	0.575702		0.582093	0.646264	0.675933
	0.637536	0.609413	0.658619		0.756143	0.419459	0.551118
	0.517099	0.378873	0.620694		0.621659	0.6163	0.692135
	0.415448	0.511424	0.783631		0.592384	0.597884	0.593249
	0.530748	0.470278	0.700808		0.550763	0.554744	0.455863
	0.439586	0.605837	0.619053		0.574795	0.642357	0.792274
	0.614541	0.572451	0.880957		0.443016	0.553979	0.617641
	0.598035	0.582571	0.669667		0.380215	0.500709	0.67896
	0.61279	0.656365	0.832609		0.496713	0.720441	0.671366
	0.66367	0.509147	0.676029		0.61146	0.530283	0.601588
	0.531377	0.717549	0.69533		0.597233	0.595628	0.424976
	0.566605	0.498623	0.545847		0.30377	0.666141	0.62078
	0.575226	0.441364	0.807588		0.557002	0.493029	0.459377
	0.608172	0.54051	0.648527		0.664073	0.718115	0.590071
	0.475681	0.606777	0.675488		0.596297	0.591013	0.464574
	0.514096	0.716806	0.567746		0.596155	0.573712	0.427775
	0.498919	0.600694	0.752051		0.571057	0.337017	0.587827
	0.422449	0.702498	0.657542		0.629687	0.530601	0.73142
	0.553091	0.51486	0.582955		0.669155	0.441903	0.485168
	0.505402	0.700647	0.525833		0.448233	0.666303	0.636925
	0.470147	0.515185	0.438669		0.642645	0.65061	0.676227
	0.553983	0.504405	0.5953		0.698672	0.64617	0.46467
	0.474994	0.602489	0.526893		0.526702	0.524538	0.563326
	0.544123	0.716708	0.651959		0.626582	0.570385	0.399952
	0.565891	0.558936	0.798974		0.505935	0.663685	0.374446
	0.672188	0.68685	0.662629		0.451016	0.475638	0.444021
	0.507406	0.611213	0.623274		0.543667	0.377236	0.759426
	0.490388	0.595216	0.678016		0.53953	0.52314	0.511124
	0.680543	0.532335	0.55733		0.54185	0.56108	0.591121
	0.477665	0.550422	0.558468		0.421006	0.777118	0.55706
	0.437149	0.502947	0.871883		0.343004	0.520742	0.603319
	0.511009	0.437583	0.533706		0.449651	0.551425	0.472957
	0.495633	0.578292	0.696241		0.46047	0.67464	0.339816
	0.655757	0.715023	0.778437		0.532381	0.728393	0.543767
	0.626104	0.689598	0.696745		0.733647	0.599441	0.654254
	0.519952	0.679242	0.739188		0.49368	0.692705	0.477352
	0.492778	0.701702	0.688873		0.482011	0.568707	0.446686
	0.588344	0.554074	0.596606		0.578706	0.462251	0.657806
	0.599572	0.556648	0.725462		0.645449	0.615786	0.660988
	0.36479	0.644966	0.464611		0.625856	0.556908	0.466389
	0.611189	0.674626	0.655374		0.707708	0.590974	0.663767
	0.447596	0.446465	0.732573		0.417466	0.445193	0.474802
	0.585412	0.652275	0.813155		0.324571	0.606604	0.645791
	0.404351	0.539877	0.739368		0.604082	0.62917	0.647575
	0.691501	0.579869	0.600494		0.433916	0.579327	0.690794
	0.539529	0.548473	0.664445		0.62215	0.786146	0.535855
	0.473092	0.5363	0.395001		0.562936	0.733897	0.748534
	0.548415	0.476022	0.545385		0.536301	0.651907	0.719258
	0.470631	0.562317	0.583018		0.355984	0.539993	0.660411
	0.580815	0.623006	0.624341		0.53992	0.744956	0.624318
	0.35449	0.458115	0.619919		0.467126	0.616024	0.534399
	0.461991	0.644432	0.500741		0.637289	0.712627	0.707073
	0.507814	0.647356	0.724959		0.500473	0.556097	0.666184
	0.541332	0.675518	0.870759		0.616039	0.512268	0.744777
	0.464058	0.640018	0.578345		0.636098	0.661991	0.57394
	0.385657	0.704978	0.791218		0.539269	0.491671	0.489017
	0.554737	0.590654	0.666746		0.685501	0.524336	0.351566
	0.463822	0.490655	0.723779		0.504055	0.463863	0.565698
	0.295825	0.627845	0.409633		0.558859	0.676853	0.705334
	0.47226	0.66262	0.542772		0.320711	0.48957	0.525866
	0.614968	0.444461	0.563998		0.41697	0.694237	0.270344
	0.250823	0.688777	0.550855		0.726833	0.690387	0.624301
	0.655858	0.721301	0.664146		0.606541	0.596821	0.406271
	0.609055	0.58823	0.515778		0.725651	0.734427	0.557787
	0.634092	0.664775	0.472354		0.570164	0.555895	0.501675
	0.702031	0.583596	0.577337		0.589158	0.779515	0.505978
	0.586795	0.472921	0.761957		0.551643	0.427634	0.516474
	0.586996	0.613526	0.492559		0.56018	0.722085	0.468545
	0.513665	0.574785	0.80914		0.74019	0.697634	0.628486
	0.466808	0.612935	0.508811		0.548248	0.614985	0.494033
	0.449104	0.798325	0.564381		0.517075	0.679773	0.532351
	0.569602	0.486835	0.675534		0.549722	0.49944	0.548244
	0.48465	0.651803	0.621029		0.569719	0.541456	0.397846
	0.603395	0.357397	0.674911		0.662978	0.526541	0.694136
	0.311729	0.639169	0.556397		0.488959	0.604957	0.469653
	0.552503	0.650537	0.591314		0.596306	0.686329	0.802114
	0.375653	0.635558	0.709987		0.571925	0.42482	0.528365
	0.54149	0.40603	0.614202		0.47136	0.596991	0.521253
	0.616981	0.590524	0.696237		0.484577	0.540801	0.556589
	0.443716	0.617898	0.670264		0.619975	0.643793	0.376484
	0.399776	0.677284	0.618286		0.494754	0.530777	0.437596
	0.555127	0.599444	0.572736		0.770894	0.445066	0.541384
	0.518605	0.716459	0.400289		0.629856	0.614632	0.821707
	0.238882	0.752898	0.535438		0.521875	0.510719	0.470369
	0.629971	0.459182	0.652913		0.475972	0.776113	0.50498
	0.366836	0.568594	0.567042		0.561624	0.535683	0.572345
	0.57027	0.532736	0.841072		0.614751	0.562662	0.499474
	0.625835	0.647498	0.660577		0.601261	0.570276	0.541359
	0.730709	0.617392	0.612472		0.530671	0.649293	0.472551
	0.684339	0.454309	0.478561		0.568513	0.332649	0.609926
	0.635752	0.452476	0.697517		0.669979	0.518413	0.555658
	0.472073	0.450407	0.584294		0.585239	0.629439	0.517435
	0.651722	0.466326	0.60107		0.57609	0.691307	0.568022
	0.419646	0.552714	0.550381		0.525706	0.596747	0.58785
	0.556158	0.532232	0.706197		0.520692	0.657259	0.417147
	0.652302	0.570288	0.583609		0.453568	0.576713	0.504218
	0.618266	0.510625	0.799209		0.31483	0.540444	0.51507
	0.509172	0.564378	0.867774		0.578305	0.679955	0.493348
	0.622597	0.52655	0.635888		0.714749	0.42823	0.6838
	0.764529	0.647948	0.719442		0.347065	0.660974	0.584289
	0.47076	0.542202	0.601164		0.457565	0.666679	0.451101
	0.634331	0.728972	0.711608		0.610342	0.73678	0.444003
	0.554505	0.537378	0.781426		0.544543	0.785208	0.506443
	0.495086	0.498637	0.553171		0.513088	0.634662	0.446218
	0.501408	0.36899	0.782715		0.419876	0.687719	0.604458
	0.387822	0.670113	0.581603		0.459606	0.640834	0.645264
	0.539192	0.377819	0.643354		0.625063	0.699586	0.700048
	0.529037	0.746267	0.685234		0.677212	0.699239	0.546929
	0.495996	0.734027	0.848826		0.590991	0.639533	0.555093
	0.609726	0.523212	0.76466		0.618044	0.694149	0.490776
	0.551739	0.577551	0.825495		0.376405	0.602613	0.696119
	0.567178	0.546947	0.536176		0.585967	0.690889	0.565379
	0.667998	0.587241	0.694659		0.665554	0.658804	0.443493
	0.250736	0.613747	0.604724		0.466683	0.624694	0.674115
	0.65024	0.671183	0.413913		0.624352	0.728244	0.595033
	0.496746	0.667396	0.578455		0.654358	0.477008	0.533902
	0.356931	0.593844	0.80253		0.513057	0.518535	0.590058
	0.582402	0.590535	0.636999		0.694647	0.575738	0.50279
	0.599945	0.712171	0.740498		0.595671	0.575043	0.522283
	0.648635	0.751783	0.570646		0.573841	0.482441	0.614403
	0.550359	0.854157	0.622		0.589947	0.652927	0.372349
	0.638517	0.77602	0.449964		0.554898	0.561297	0.261446
	0.543703	0.715538	0.540831		0.497194	0.537625	0.496249
	0.493081	0.701327	0.596242		0.512231	0.576382	0.487485
	0.615254	0.40027	0.659653		0.670852	0.609904	0.388844
	0.552577	0.78593	0.647625		0.588551	0.600722	0.541508
	0.533827	0.640288	0.446456		0.618065	0.510502	0.538627
	0.41168	0.537246	0.729459		0.609294	0.646977	0.525397
	0.676811	0.665834	0.403729		0.612381	0.683379	0.471304
	0.640008	0.599937	0.629909		0.631757	0.465064	0.4087
	0.473394	0.449865	0.623713		0.356204	0.617332	0.584355
	0.694012	0.411185	0.890889		0.492533	0.575055	0.553931
	0.612995	0.597024	0.534635		0.615367	0.400498	0.387477
	0.706296	0.566654	0.771098		0.511909	0.482269	0.762504
	0.640604	0.492205	0.520996		0.553296	0.615954	0.422553
	0.625337	0.597731	0.570071		0.690637	0.627624	0.389757
	0.720539	0.675581	0.576205		0.637153	0.563234	0.465019
	0.630441	0.736511	0.571885		0.542276	0.419361	0.736716
	0.549813	0.542091	0.461451		0.497459	0.647105	0.479142
	0.557605	0.698422	0.442292		0.51774	0.712663	0.533186
	0.704863	0.722741	0.712367		0.609861	0.57041	0.422119
	0.635447	0.581381	0.683788		0.564252	0.601067	0.46489
	0.401875	0.59495	0.632595		0.534273	0.526253	0.583043
	0.62833	0.841235	0.689462		0.529625	0.704438	0.575177
	0.609688	0.580761	0.577075		0.57826	0.622089	0.450541
	0.556877	0.54682	0.537134		0.566063	0.611946	0.606242
	0.648344	0.676629	0.560836		0.566347	0.699717	0.668373
	0.502572	0.4085	0.617141		0.563839	0.626143	0.54927
	0.415616	0.669871	0.706209		0.483818	0.645188	0.479574
	0.447301	0.756029	0.607982		0.490537	0.64528	0.484111
	0.489191	0.673692	0.537966		0.716013	0.498725	0.581495
	0.492793	0.609733	0.330067		0.626668	0.629966	0.551954
	0.686017	0.533196	0.763278		0.482101	0.6262	0.421548
	0.551878	0.532372	0.514653		0.553465	0.527643	0.557441
	0.631989	0.631494	0.461246		0.456304	0.536502	0.597237
	0.443083	0.474612	0.818449		0.491136	0.647351	0.561721
	0.496049	0.50643	0.711055		0.629704	0.652501	0.545013
	0.651835	0.69614	0.571349		0.50134	0.564042	0.712713
	0.723748	0.636698	0.692389		0.84358	0.6147	0.482376
	0.512889	0.493924	0.530922		0.570042	0.587073	0.604374
	0.60132	0.484421	0.69946		0.499746	0.656572	0.563867
	0.205101	0.777345	0.572965		0.574149	0.644053	0.863404
	0.629297	0.548422	0.676721		0.328381	0.616329	0.578687
	0.506944	0.401777	0.548005		0.527949	0.664314	0.649946
	0.584869	0.614545	0.58963		0.554738	0.639744	0.52159
	0.619193	0.624403	0.758403		0.458611	0.608707	0.679701
	0.605196	0.528414	0.678203		0.475463	0.637046	0.247683
	0.573341	0.505124	0.625524		0.474021	0.599946	0.655653
	0.513278	0.48285	0.630742		0.389008	0.59967	0.676288
	0.405139	0.456797	0.774325		0.703095	0.559556	0.6061
	0.574955	0.643941	0.813107		0.404247	0.518728	0.807222
	0.570306	0.661273	0.565149		0.385083	0.574376	0.774883
	0.522796	0.488419	0.550501		0.478688	0.542145	0.447143
	0.421305	0.671298	0.651711		0.48497	0.595114	0.670583
	0.499459	0.54448	0.691952		0.505304	0.505515	0.677796
	0.484333	0.529628	0.868102		0.447683	0.632924	0.512967
	0.358388	0.650748	0.592811		0.667521	0.640084	0.520861
	0.519748	0.542694	0.59033		0.607556	0.628749	0.646117
	0.862327	0.558028	0.683541		0.500114	0.572322	0.5963
	0.494152	0.529311	0.459985		0.624287	0.618896	0.54143
	0.59598	0.684484	0.626786		0.509544	0.513462	0.635637
	0.543617	0.655078	0.445289		0.499893	0.430896	0.527428
	0.685648	0.716517	0.744992		0.50866	0.619252	0.46471
	0.388482	0.666792	0.577813		0.566663	0.616885	0.512531
	0.247495	0.802604	0.495969		0.61904	0.345008	0.483005
	0.443145	0.674916	0.672		0.524983	0.549115	0.535978
	0.712889	0.704569	0.604151		0.499794	0.599566	0.594761
	0.778242	0.544997	0.549772		0.717166	0.727644	0.537285
	0.763887	0.60442	0.60035		0.522499	0.593999	0.469071
	0.585863	0.700771	0.539771		0.556883	0.600392	0.584756
	0.712584	0.625877	0.825415		0.575735	0.656445	0.53585
	0.549575	0.611049	0.475233		0.589111	0.568642	0.416468
	0.657972	0.396302	0.454693		0.441504	0.54276	0.387777
	0.424318	0.715665	0.774434		0.532175	0.648117	0.540495
	0.580571	0.497448	0.711991		0.50873	0.493696	0.523164
	0.584832	0.571532	0.465067		0.527341	0.514097	0.600408
	0.723611	0.66637	0.698619		0.468212	0.433592	0.561319
	0.463603	0.56684	0.558232		0.687062	0.523805	0.636018
	0.560791	0.557475	0.612816		0.696313	0.637291	0.574937
	0.591045	0.825948	0.631448		0.54503	0.596837	0.52319
	0.640639	0.678049	0.662247		0.622883	0.668391	0.534319
	0.561252	0.55131	0.568525		0.46927	0.77381	0.547221
	0.634313	0.763605	0.570096		0.573027	0.573331	0.387564
	0.684011	0.794474	0.607104		0.471834	0.732906	0.27827
	0.456517	0.53926	0.733221		0.606726	0.711027	0.574745
	0.623332	0.684058	0.59931		0.492793	0.452059	0.6569
	0.525741	0.570346	0.495504		0.532694	0.60466	0.575363
	0.503677	0.692582	0.653096		0.687043	0.539865	0.769825
	0.561899	0.504201	0.633501		0.50426	0.611487	0.4623
	0.50977	0.496489	0.593641		0.561164	0.603401	0.591772
	0.407521	0.707148	0.795783		0.52155	0.685961	0.504601
	0.71235	0.790809	0.633258		0.507209	0.568485	0.678861
	0.41555	0.644125	0.573808		0.549816	0.517837	0.573112
	0.825061	0.568808	0.552705		0.496987	0.444465	0.67604
	0.626255	0.584639	0.523281		0.57075	0.484243	0.524707
	0.534897	0.701111	0.268168		0.471241	0.577675	0.504936
	0.588659	0.644325	0.702694		0.41311	0.71341	0.810373
	0.447098	0.575185	0.538029		0.451991	0.711672	0.46207
	0.482559	0.525008	0.692263		0.354506	0.40686	0.592016
	0.607602	0.625185	0.849289		0.797468	0.753203	0.535004
	0.493585	0.569612	0.703056		0.586132	0.459406	0.341915
	0.697593	0.710093	0.475284		0.577212	0.418283	0.684009
	0.590627	0.347395	0.624138		0.445454	0.42554	0.643839
	0.684103	0.67615	0.830562		0.381698	0.577475	0.527105
	0.491169	0.589076	0.559361		0.56595	0.718825	0.827705
	0.339666	0.653388	0.630283		0.525765	0.625124	0.432281
	0.426371	0.405684	0.612946		0.458555	0.583036	0.601147
	0.48044	0.580852	0.844596		0.615223	0.491977	0.416677
	0.553054	0.567429	0.414921		0.596287	0.547831	0.553545
	0.607068	0.586941	0.900318		0.581318	0.501025	0.543119
	0.64309	0.69294	0.625967		0.523734	0.678677	0.528044
	0.737657	0.594145	0.613818		0.624356	0.770279	0.675789
	0.760922	0.755826	0.708238		0.472426	0.508495	0.573413
	0.584461	0.599665	0.508571		0.297	0.653893	0.608865
	0.463243	0.599547	0.543238		0.573656	0.671877	0.504624
	0.21855	0.509521	0.480249		0.38013	0.526919	0.724318
	0.453408	0.816642	0.624106		0.626329	0.539984	0.520919
	0.54648	0.609537	0.493243		0.56623	0.526753	0.687774
	0.429813	0.620014	0.654047		0.409733	0.466795	0.558135
	0.370813	0.712381	0.676158		0.238674	0.516756	0.582825
	0.62478	0.686721	0.772755		0.326531	0.531789	0.513734
	0.591117	0.60366	0.575692		0.513559	0.39969	0.539993
	0.695061	0.403608	0.72579		0.61876	0.380059	0.650127
	0.53656	0.529547	0.732729		0.578492	0.52981	0.593412
	0.588907	0.592974	0.802087		0.550457	0.434855	0.476455
	0.432724	0.602544	0.65644		0.574609	0.79702	0.685255
	0.615441	0.634538	0.437972		0.560753	0.511896	0.510556
	0.548049	0.540437	0.620138		0.6203	0.541961	0.623546
	0.47902	0.453625	0.630342		0.574804	0.623706	0.544699
	0.614475	0.813247	0.614841		0.61298	0.633666	0.556892
	0.749752	0.466886	0.655596		0.578883	0.843607	0.55314
	0.369866	0.689301	0.596375		0.684453	0.708552	0.642257
	0.653519	0.672361	0.610295		0.59014	0.661711	0.563901
	0.525807	0.631869	0.747343		0.439526	0.556519	0.62417
	0.576489	0.611617	0.68139		0.537125	0.640256	0.569811
	0.551641	0.621079	0.588866		0.392029	0.509605	0.617604
	0.552116	0.66768	0.562317		0.306487	0.447695	0.583224
	0.420552	0.509387	0.602157		0.505748	0.659438	0.380033
	0.493001	0.648652	0.355366		0.573733	0.719044	0.398276
	0.507868	0.585878	0.719806		0.468659	0.588452	0.577921
	0.695628	0.453511	0.468526		0.57731	0.637067	0.446801
	0.579836	0.669739	0.662228		0.466705	0.537782	0.741317
	0.48193	0.634317	0.665503		0.500158	0.459976	0.520698
	0.51563	0.621095	0.632231		0.594696	0.480862	0.570296
	0.622368	0.685988	0.726642		0.620907	0.525627	0.462443
	0.608198	0.705434	0.711671		0.665309	0.576511	0.427931
	0.524113	0.665825	0.518061		0.666341	0.453242	0.409196
	0.632969	0.480142	0.66248		0.60067	0.525076	0.583963
	0.56102	0.773344	0.614598		0.557481	0.713975	0.6911
	0.709373	0.560911	0.898999		0.503358	0.704979	0.551418
	0.295923	0.552974	0.716447		0.369522	0.575306	0.418033
	0.420526	0.782447	0.48823		0.430004	0.457086	0.772296
	0.35576	0.571556	0.817686		0.418538	0.405319	0.599384
	0.560231	0.582502	0.692811		0.575839	0.646641	0.74918
	0.644761	0.606507	0.551767		0.556427	0.614726	0.772879
	0.495149	0.852253	0.743038		0.442086	0.5077	0.517733
	0.557	0.567145	0.699384		0.400215	0.713199	0.610427
	0.453846	0.42422	0.709151		0.405344	0.609044	0.593464
	0.65372	0.61829	0.545183		0.354127	0.537816	0.335591
	0.547999	0.452338	0.504872		0.261309	0.378985	0.518535
	0.570665	0.442482	0.591386		0.588019	0.701377	0.794538
	0.510064	0.55579	0.46748		0.613213	0.621572	0.553029
	0.638935	0.689563	0.74803		0.501587	0.618047	0.401623
	0.509049	0.722922	0.75518		0.220019	0.569876	0.722839
	0.440756	0.614367	0.471977		0.386127	0.595946	0.495452
	0.550991	0.635098	0.648483		0.432161	0.680495	0.810414
	0.56172	0.657266	0.566115		0.568361	0.674976	0.406266
	0.402003	0.831462	0.546595		0.441164	0.621697	0.780249
	0.759409	0.572958	0.85592		0.442998	0.744796	0.595685
	0.461487	0.667145	0.807233		0.704978	0.711865	0.495642
	0.745199	0.690833	0.551135		0.608486	0.676839	0.549268
	0.644981	0.676726	0.619594		0.579757	0.472594	0.559562
	0.573663	0.54589	0.435708		0.48519	0.593032	0.507468
	0.629307	0.474909	0.762066		0.507358	0.737759	0.711668
	0.496545	0.570402	0.511265		0.494175	0.606585	0.768862
	0.836312	0.704424	0.655414		0.655947	0.435053	0.503194
	0.640574	0.612105	0.680714		0.699536	0.582806	0.433758
	0.494858	0.814387	0.543248		0.360645	0.467519	0.520016
	0.526528	0.60409	0.602742		0.402933	0.778714	0.721672
	0.480119	0.493366	0.670206		0.415403	0.61125	0.589429
	0.512211	0.398396	0.816077		0.361256	0.641921	0.470121
	0.642756	0.52249	0.793044		0.395628	0.683775	0.681304
	0.54673	0.580608	0.533944		0.332244	0.563265	0.574709
	0.574005	0.530776	0.712044		0.354328	0.600813	0.693563
	0.444305	0.637856	0.63366		0.397162	0.577298	0.537918
	0.463128	0.846665	0.670083		0.534406	0.450781	0.503663
	0.360062	0.66355	0.527463		0.506398	0.608249	0.617457
	0.614933	0.713606	0.493024		0.354342	0.582747	0.621907
	0.584326	0.338588	0.60577		0.510239	0.497961	0.564804
	0.4983	0.530401	0.844421		0.532296	0.53869	0.408232
	0.567505	0.600497	0.597761		0.378436	0.518951	0.506008
	0.838473	0.343404	0.590235		0.509933	0.689119	0.418343
	0.648827	0.42887	0.689794		0.353562	0.572897	0.310697
	0.409053	0.664691	0.724479		0.406321	0.735869	0.642707
	0.48625	0.422139	0.582231		0.408828	0.558789	0.506744
	0.311676	0.604022	0.548331		0.422611	0.50165	0.43758
	0.682496	0.662089	0.546742		0.482187	0.738572	0.630582
	0.710015	0.603074	0.414928		0.431154	0.704132	0.519442
	0.644752	0.499142	0.557727		0.417062	0.725211	0.372521
	0.722927	0.467077	0.744707		0.422741	0.592747	0.472097
	0.536343	0.509187	0.697462		0.524357	0.588996	0.592701
	0.54039	0.515682	0.815426		0.426242	0.650589	0.581305
	0.463836	0.851117	0.633847		0.595669	0.745043	0.653933
	0.572462	0.555013	0.610508		0.422274	0.628545	0.516917
	0.385208	0.684576	0.544647		0.482261	0.624642	0.65076
	0.463856	0.744575	0.71981		0.430292	0.684065	0.436473
	0.486851	0.518833	0.631732		0.561056	0.689357	0.583068
	0.527043	0.550027	0.641377		0.396366	0.73586	0.553214
	0.59783	0.604998	0.386621		0.566254	0.746996	0.413487
	0.527916	0.601236	0.723567		0.452444	0.604139	0.651975
	0.679751	0.642717	0.679775		0.619187	0.733695	0.679316
	0.424383	0.756982	0.72087		0.702374	0.575536	0.552074
	0.688055	0.584186	0.648607		0.419018	0.343615	0.608552
	0.546621	0.539648	0.649678		0.486782	0.648937	0.531727
	0.722341	0.559699	0.542113		0.524763	0.596362	0.580278
	0.337182	0.573839	0.539453		0.509446	0.585239	0.612069
	0.494998	0.429591	0.598752		0.60237	0.706367	0.638229
	0.57012	0.522496	0.828898		0.340893	0.603499	0.544469
	0.556149	0.693367	0.726104		0.594085	0.532081	0.476197
	0.52825	0.705791	0.825939		0.28547	0.524251	0.604341
	0.466384	0.636585	0.701768		0.592654	0.606489	0.608353
	0.621888	0.757975	0.582042		0.602509	0.461255	0.562669
	0.378598	0.580956	0.389628		0.359003	0.661067	0.45751
	0.558256	0.604769	0.598991		0.519139	0.454991	0.506178
	0.428715	0.537392	0.502756		0.50811	0.493017	0.377846
	0.573207	0.599433	0.654785		0.514409	0.502058	0.536154
	0.513312	0.549357	0.785708		0.497538	0.683254	0.565072
	0.350505	0.696925	0.604386		0.32347	0.635908	0.636238
	0.459436	0.709004	0.496494		0.293865	0.619764	0.49988
	0.53101	0.664673	0.706361		0.601993	0.547866	0.499912
	0.422431	0.49232	0.813886		0.566946	0.564898	0.551312
	0.547734	0.360849	0.675057		0.57855	0.642299	0.487793
	0.322724	0.560707	0.544561		0.451169	0.582994	0.484727
	0.493654	0.52901	0.574138		0.734934	0.733629	0.208539
	0.572678	0.673535	0.461611		0.581443	0.748983	0.444851
	0.631389	0.772937	0.772516		0.574998	0.632299	0.554086
	0.558483	0.57553	0.584218		0.527918	0.606187	0.53709
	0.296459	0.56262	0.727263		0.618801	0.35331	0.427174
	0.603652	0.497362	0.644267		0.514876	0.594826	0.622165
	0.563463	0.49058	0.505999		0.602128	0.524879	0.563467
	0.636016	0.611621	0.50348		0.474478	0.665354	0.521385
	0.421457	0.672513	0.612871		0.467194	0.624481	0.490268
	0.599919	0.683924	0.671575		0.60211	0.330407	0.4835
	0.570664	0.518304	0.574992		0.686509	0.304609	0.523726
	0.390294	0.801813	0.551508		0.416991	0.312473	0.572906
	0.488054	0.63737	0.53693		0.522601	0.588974	0.451407
	0.559495	0.597173	0.512556		0.612304	0.30232	0.657244
	0.728772	0.639284	0.517658		0.469555	0.599693	0.548244
	0.509972	0.611742	0.498553		0.548052	0.442326	0.471628
	0.318609	0.557927	0.648041		0.381541	0.635812	0.425021
	0.526649	0.425909	0.487401		0.552287	0.420869	0.664817
	0.697043	0.620456	0.725755		0.64255	0.595545	0.565486
	0.578488	0.553084	0.647155		0.558272	0.346072	0.600721
	0.455639	0.546018	0.795907		0.58966	0.467203	0.544706
	0.455175	0.677211	0.642579		0.589755	0.72904	0.584899
	0.63691	0.602754	0.661563		0.573847	0.390463	0.463885
	0.643213	0.445054	0.538064		0.754112	0.456521	0.47196
	0.61432	0.619249	0.557764		0.651726	0.665872	0.387451
	0.466173	0.789654	0.66116		0.674078	0.418945	0.498342
	0.42625	0.732928	0.405146		0.483348	0.572295	0.57682
	0.438834	0.517094	0.697527		0.675399	0.794486	0.817533
	0.570269	0.656958	0.43787		0.546611	0.773512	0.600216
	0.390058	0.65009	0.581595		0.466255	0.406369	0.578418
	0.561752	0.549646	0.352852		0.644254	0.535833	0.682039
	0.626859	0.601826	0.543516		0.695899	0.475301	0.602768
	0.61904	0.674114	0.458744		0.332052	0.764692	0.616077
	0.653216	0.714261	0.614546		0.547209	0.527123	0.682867
	0.575521	0.772127	0.61184		0.66033	0.611156	0.663624
	0.542633	0.615846	0.593247		0.520464	0.767984	0.580135
	0.58436	0.550522	0.700674		0.641474	0.615526	0.685355
	0.57864	0.62256	0.745283		0.640431	0.628534	0.38018
	0.422758	0.628603	0.707809		0.501319	0.606136	0.583106
	0.329328	0.695454	0.632958		0.493217	0.676682	0.752729
	0.509327	0.608693	0.494467		0.478931	0.497824	0.706361
	0.582117	0.574395	0.42725		0.696195	0.594668	0.651997
	0.441326	0.41012	0.653533		0.51903	0.579614	0.581889
	0.523747	0.641444	0.51962		0.720403	0.688096	0.602964
	0.636526	0.546327	0.675132		0.53731	0.572503	0.598153
	0.72202	0.650687	0.596586		0.544798	0.695001	0.37555
	0.548095	0.602692	0.861645		0.709422	0.63952	0.627558
	0.450546	0.567195	0.551562		0.647055	0.684969	0.505524
	0.624557	0.490364	0.553384		0.619453	0.544174	0.451395
	0.775615	0.5492	0.675215		0.530957	0.47098	0.528717
	0.792471	0.744047	0.657814		0.464519	0.687766	0.638298
	0.451362	0.695005	0.674499		0.611339	0.453878	0.642943
	0.766687	0.542241	0.608669		0.620578	0.696018	0.646338
	0.59212	0.60471	0.697183		0.582485	0.528574	0.504772
	0.596309	0.543685	0.527969		0.448606	0.570333	0.565737
	0.315649	0.549468	0.565818		0.495608	0.434596	0.529284
	0.264552	0.650565	0.602923		0.50824	0.471376	0.490509
	0.620093	0.50455	0.706402		0.325502	0.837767	0.559019
	0.587384	0.63122	0.732554		0.599816	0.645731	0.626659
	0.412744	0.656081	0.644712		0.657602	0.693474	0.662681
	0.652194	0.417835	0.49898		0.449781	0.423377	0.524478
	0.394583	0.664428	0.520387		0.706878	0.56736	0.486571
	0.535344	0.631806	0.692178		0.615022	0.573026	0.654657
	0.436153	0.523552	0.561647		0.619618	0.482938	0.518361
	0.603936	0.432738	0.507584		0.619602	0.696088	0.728558
	0.449899	0.485812	0.556355		0.513106	0.614124	0.705201
	0.621633	0.724169	0.804678		0.637897	0.588716	0.597037
	0.424141	0.482841	0.64206		0.516331	0.370162	0.427592
	0.557352	0.583513	0.438345		0.597314	0.585288	0.784104
	0.598302	0.735628	0.356694		0.464867	0.600811	0.614756
	0.514926	0.47822	0.482585		0.552973	0.568132	0.671199
	0.429432	0.560075	0.539957		0.37883	0.691732	0.815936
	0.535985	0.435982	0.627676		0.568822	0.336687	0.482607
	0.51881	0.767146	0.461268		0.636721	0.39248	0.715725
	0.637945	0.607018	0.78718		0.5112	0.617713	0.437092
	0.776879	0.565261	0.571048		0.602618	0.543465	0.389339
	0.584833	0.454784	0.634587		0.31406	0.583477	0.629202
	0.58203	0.636775	0.652303		0.408731	0.676384	0.594063
	0.562678	0.5755	0.635587		0.694083	0.580838	0.709783
	0.408351	0.549899	0.605749		0.822949	0.731213	0.584231
	0.620855	0.581906	0.548644		0.707491	0.646155	0.473072
	0.43259	0.836011	0.652317		0.637063	0.60735	0.306995
	0.415115	0.753095	0.327446		0.684111	0.514479	0.623559
	0.431196	0.546429	0.639129		0.551099	0.562664	0.485591
	0.33113	0.62817	0.436185		0.602501	0.478873	0.526483
	0.395183	0.527537	0.729169		0.752208	0.578209	0.496333
	0.681177	0.543474	0.613274		0.4772	0.693791	0.514029
	0.578733	0.764673	0.754277		0.738947	0.358554	0.552102
	0.534274	0.674726	0.580225		0.497904	0.542214	0.430816
	0.578345	0.605832	0.647716		0.533073	0.446564	0.462535
	0.531647	0.574037	0.797728		0.543232	0.565556	0.584394
	0.334791	0.626049	0.444907		0.518478	0.707954	0.396547
	0.596725	0.67492	0.432381		0.361928	0.52008	0.540477
	0.490192	0.754587	0.615472		0.504895	0.651772	0.309893
	0.609739	0.748094	0.676018		0.521962	0.57711	0.606266
	0.605715	0.302246	0.527674		0.567104	0.632506	0.527035
	0.388256	0.625869	0.674109		0.683963	0.600483	0.682053
	0.628548	0.615637	0.797948		0.455315	0.724278	0.712508
	0.472987	0.566616	0.644112		0.534115	0.603377	0.576112
	0.521543	0.582438	0.677251		0.447886	0.596715	0.537735
	0.431678	0.579587	0.633581		0.537812	0.591638	0.613292
	0.442672	0.575285	0.625341		0.593694	0.594771	0.556934
	0.460423	0.73223	0.719125		0.551177	0.571306	0.59294
	0.639213	0.601099	0.671502		0.559335	0.566755	0.384903
	0.517037	0.401212	0.620334		0.545337	0.447054	0.548858
	0.615287	0.576216	0.444175		0.818553	0.567515	0.571839
	0.60321	0.743476	0.65213		0.466543	0.669456	0.61382
	0.558486	0.54144	0.781909		0.518689	0.585048	0.542075
	0.518167	0.66775	0.47592		0.581905	0.581813	0.4995
	0.670719	0.540507	0.67028		0.617752	0.580145	0.645795
	0.571493	0.644935	0.393964		0.837166	0.570689	0.462604
	0.569353	0.645661	0.724074		0.495688	0.53786	0.583031
	0.411844	0.604922	0.799253		0.427451	0.550571	0.614185
	0.643581	0.632688	0.477933		0.541458	0.49133	0.347803
	0.441966	0.473124	0.539428		0.631037	0.568664	0.615343
	0.528177	0.523012	0.606503		0.47405	0.417811	0.550502
	0.533128	0.613335	0.725877		0.631995	0.600944	0.458127
	0.639591	0.503011	0.640916		0.797763	0.577658	0.689195
	0.601448	0.620526	0.498514		0.507236	0.37408	0.651851
	0.317656	0.667931	0.671368		0.591073	0.57437	0.582609
	0.592646	0.650418	0.564683		0.707616	0.579376	0.540709
	0.771692	0.484604	0.361676		0.466675	0.54457	0.469625
	0.619004	0.531808	0.663714		0.747076	0.538244	0.590538
	0.530599	0.337941	0.621386		0.406325	0.570356	0.711657
	0.544484	0.651561	0.707628		0.524944	0.488288	0.60855
	0.466055	0.41127	0.704919		0.77684	0.677058	0.396987
	0.507512	0.491644	0.67248		0.501946	0.556761	0.54278
	0.509695	0.492746	0.627275		0.574812	0.553174	0.635211
	0.614964	0.617513	0.626071		0.549489	0.496963	0.721467
	0.525684	0.437145	0.517212		0.52088	0.533189	0.487453
	0.648276	0.475058	0.626571		0.523479	0.723059	0.424464
	0.422051	0.622894	0.521218		0.559381	0.584856	0.555404
	0.50223	0.656821	0.688564		0.580812	0.572931	0.428572
	0.578771	0.409832	0.313194		0.521015	0.557058	0.748933
	0.56342	0.557302	0.644228		0.436602	0.594414	0.565048
	0.655118	0.575275	0.526607		0.348584	0.583833	0.510855
	0.734597	0.323238	0.726499		0.53984	0.513877	0.581663
	0.530896	0.519231	0.431772		0.671651	0.597468	0.296529
	0.691233	0.491858	0.683985		0.591985	0.457247	0.508212
	0.454793	0.667378	0.665392		0.610111	0.383553	0.576483
	0.646023	0.472568	0.532281		0.671341	0.656429	0.45137
	0.603349	0.501771	0.642462		0.482258	0.592988	0.397284
	0.495916	0.603128	0.601014		0.209785	0.603173	0.5487
	0.621977	0.507005	0.715655		0.573966	0.480612	0.576533
	0.467257	0.630265	0.662483		0.222293	0.318725	0.532613
	0.586225	0.810084	0.512618		0.669206	0.506184	0.456701
	0.5947	0.76077	0.656093		0.595255	0.59814	0.649682
	0.581334	0.525767	0.570574		0.535613	0.614166	0.77065
	0.58895	0.737095	0.668392		0.608281	0.747111	0.494139
	0.587836	0.501451	0.601583		0.503394	0.586283	0.424912
	0.513907	0.655422	0.553342		0.31698	0.609694	0.597131
	0.494844	0.574954	0.617511		0.3186	0.716399	0.481222
	0.501332	0.636639	0.721595		0.493237	0.737326	0.583819
	0.46593	0.517967	0.504615		0.407293	0.58834	0.77007
	0.323957	0.474015	0.552341		0.624294	0.57635	0.724432
	0.506617	0.280935	0.716586		0.479164	0.821664	0.598221
	0.462096	0.612419	0.633305		0.480334	0.726565	0.56661
	0.479879	0.669302	0.525827		0.778385	0.633332	0.704122
	0.492115	0.512622	0.622236		0.3604	0.460731	0.69247
	0.66266	0.612731	0.617835		0.593015	0.69305	0.494215
	0.694427	0.550646	0.626355		0.474419	0.510783	0.518121
	0.426841	0.653716	0.351142		0.591733	0.53269	0.456928
	0.604764	0.417325	0.817516		0.501777	0.517915	0.615035
	0.500814	0.576962	0.572846		0.489605	0.501672	0.584149
	0.511175	0.537546	0.468583		0.515336	0.643726	0.585421
	0.578678	0.487843	0.532428		0.618002	0.770696	0.487061
	0.556795	0.621385	0.700938		0.493109	0.574399	0.725679
	0.494396	0.729837	0.542589		0.611598	0.634773	0.53611
	0.636066	0.601809	0.662857		0.660396	0.609033	0.45469
	0.687121	0.500868	0.33058		0.857772	0.484931	0.523221
	0.543593	0.650308	0.608906		0.668084	0.638191	0.577229
	0.593064	0.579168	0.673169		0.704184	0.58054	0.578934
	0.487508	0.484841	0.831994		0.571855	0.334346	0.532479
	0.506065	0.571036	0.609797		0.844852	0.756823	0.551912
	0.451678	0.352426	0.620537		0.693615	0.510597	0.619931
	0.588441	0.679575	0.727647		0.614919	0.593716	0.67872
	0.597897	0.459564	0.569446		0.61248	0.5618	0.49831
	0.54544	0.595085	0.726031		0.683152	0.322884	0.447416
	0.491402	0.713031	0.690521		0.616838	0.36807	0.468318
	0.579297	0.709166	0.668673		0.632143	0.470067	0.609723
	0.373108	0.545484	0.699548		0.819962	0.4365	0.7561
	0.382344	0.448659	0.601853		0.492808	0.339997	0.562268
	0.689177	0.598567	0.506962		0.706349	0.584211	0.392338
	0.444643	0.650856	0.53503		0.521	0.555366	0.623402
	0.477461	0.620177	0.623752		0.443351	0.412154	0.442518
	0.4451	0.355485	0.668277		0.628812	0.32415	0.491326
	0.659727	0.586743	0.586662		0.59046	0.275133	0.600881
	0.430497	0.431854	0.54048		0.595697	0.52231	0.552585
	0.488471	0.533074	0.563773		0.402206	0.324139	0.58179
	0.46108	0.249739	0.484688		0.771337	0.526127	0.562642
	0.398819	0.756306	0.64767		0.557632	0.414219	0.604695
	0.621073	0.514749	0.605341		0.69367	0.55957	0.486084
	0.785244	0.738469	0.758743		0.619396	0.562269	0.444383
	0.472004	0.624045	0.579431		0.599088	0.438584	0.450035
	0.727691	0.737126	0.555987		0.539478	0.528409	0.605194
	0.600525	0.514886	0.69899		0.700879	0.522499	0.545313
	0.547191	0.486157	0.701278		0.452093	0.60243	0.57441
	0.643263	0.600254	0.577542		0.380566	0.439225	0.541279
	0.619008	0.555537	0.620996		0.598925	0.630632	0.452208
	0.520964	0.422764	0.723035		0.622369	0.608327	0.57191
	0.58974	0.627479	0.629248		0.567215	0.60928	0.454069
	0.60663	0.752343	0.46073		0.617476	0.39833	0.515597
	0.488202	0.351794	0.550144		0.669461	0.555873	0.511551
	0.695046	0.663132	0.722297		0.347975	0.675196	0.497122
	0.492472	0.612655	0.729163		0.56614	0.639193	0.452655
	0.475458	0.642753	0.510324		0.518956	0.744019	0.580985
	0.66407	0.439368	0.555691		0.440992	0.491287	0.525336
	0.56828	0.527596	0.419815		0.442171	0.501832	0.513797
	0.412731	0.606547	0.532533		0.590553	0.526265	0.525251
	0.449309	0.557947	0.845188		0.600159	0.760008	0.651263
	0.433884	0.621057	0.620914		0.592964	0.501117	0.413073
	0.557926	0.51881	0.564148		0.677458	0.736587	0.520916
	0.5898	0.552079	0.694032		0.688733	0.754955	0.502721
	0.503731	0.598027	0.458366		0.492056	0.63343	0.508172
	0.506077	0.485344	0.556623		0.484947	0.49687	0.608241
	0.356666	0.482497	0.650993		0.563101	0.618961	0.655195
	0.541442	0.724269	0.48426		0.530815	0.426144	0.564959
	0.756455	0.429631	0.558702		0.512836	0.503906	0.532562
	0.631648	0.628857	0.569733		0.536862	0.585959	0.511069
	0.633543	0.667929	0.54567		0.679412	0.556072	0.382661
	0.572867	0.513165	0.608737		0.675144	0.80509	0.461757
	0.454519	0.578912	0.571234		0.672372	0.515049	0.583582
	0.681935	0.333962	0.717507		0.554393	0.584076	0.638016
	0.639595	0.852377	0.425331		0.703845	0.637134	0.596174
	0.538596	0.489029	0.758729		0.726304	0.417326	0.50696
	0.467877	0.593262	0.648019		0.583198	0.408639	0.568454
	0.228404	0.666726	0.621991		0.466465	0.500751	0.413062
	0.604021	0.564905	0.820804		0.556084	0.537352	0.504067
	0.563542	0.547576	0.610592		0.725161	0.336428	0.483416
	0.5832	0.5512	0.568693		0.469313	0.455662	0.573024
	0.468516	0.601183	0.601628		0.477782	0.622421	0.536757
	0.524214	0.79613	0.571453		0.505491	0.411171	0.629898
	0.286336	0.658896	0.596126		0.739464	0.515741	0.386881
	0.662923	0.521103	0.654768		0.62465	0.649109	0.539276
	0.576961	0.61351	0.372219		0.450455	0.444078	0.452976
	0.509549	0.606581	0.625358		0.582561	0.560725	0.516535
	0.534473	0.744675	0.559885		0.625563	0.567373	0.633185
	0.659154	0.691571	0.647941		0.616694	0.57736	0.6308
	0.457798	0.324932	0.748223		0.4898	0.556035	0.534271
	0.39477	0.613649	0.405967		0.607953	0.427599	0.547803
	0.539079	0.692667	0.527042		0.641282	0.613511	0.457878
	0.578108	0.71495	0.641601		0.535225	0.724133	0.643009
	0.608485	0.622174	0.585676		0.766795	0.468376	0.480973
	0.481937	0.635122	0.516706		0.448009	0.638059	0.561262
	0.398468	0.462701	0.741726		0.476259	0.656482	0.382221
	0.476579	0.497033	0.51104		0.647782	0.817369	0.701574
	0.584659	0.556435	0.614974		0.572891	0.484919	0.550961
	0.431519	0.550378	0.563073		0.651011	0.531954	0.568374
	0.457537	0.521371	0.55346		0.655259	0.748796	0.458209
	0.602242	0.452418	0.605494		0.531246	0.589273	0.457465
	0.498349	0.426589	0.75345		0.478239	0.768393	0.628374
	0.420426	0.68576	0.571356		0.643425	0.385071	0.58458
	0.298927	0.620915	0.401263		0.557033	0.55948	0.385787
	0.472999	0.661924	0.696307		0.73173	0.623274	0.688129
	0.590511	0.514924	0.449575		0.457919	0.526107	0.508984
	0.738274	0.576374	0.503425		0.568045	0.500501	0.557217
	0.447139	0.695212	0.765115		0.500545	0.519122	0.552191
	0.555275	0.65714	0.616726		0.549448	0.496908	0.602808
	0.493079	0.489866	0.598384		0.829694	0.51725	0.671089
	0.625929	0.592798	0.610367		0.460153	0.429391	0.638305
	0.461083	0.741977	0.678523		0.638012	0.442608	0.491768
	0.448381	0.565871	0.63174		0.602245	0.659846	0.626178
	0.536783	0.512646	0.450685		0.647709	0.779116	0.592239
	0.619995	0.71748	0.507201		0.632624	0.508611	0.545005
	0.74824	0.707476	0.616248		0.468627	0.582345	0.525821
	0.546984	0.623821	0.676995		0.536464	0.461724	0.63941
	0.635802	0.486357	0.852514		0.545424	0.602804	0.699727
	0.719872	0.749017	0.589593		0.567334	0.59338	0.50381
	0.449458	0.552345	0.784704		0.562394	0.58634	0.6249
	0.463429	0.509471	0.621709		0.569319	0.724514	0.566936
	0.396655	0.653448	0.783724		0.64155	0.496143	0.550191
	0.499214	0.715488	0.606359		0.539574	0.464703	0.639486
	0.585431	0.65487	0.478686		0.440789	0.5146	0.609119
	0.597181	0.376164	0.789797		0.540252	0.57715	0.631809
	0.522923	0.540929	0.67302		0.55591	0.555876	0.606089
	0.304687	0.574029	0.739218		0.57175	0.795781	0.585167
	0.727083	0.507325	0.827086		0.526601	0.753584	0.44237
	0.567921	0.548383	0.699166		0.541288	0.4391	0.594185
	0.581031	0.671411	0.75045		0.563991	0.293182	0.602237
	0.67882	0.604317	0.525062		0.561225	0.630526	0.600714
	0.655429	0.614871	0.510491		0.536744	0.722113	0.573768
	0.57401	0.644192	0.601456		0.60939	0.779116	0.608389
	0.550521	0.547007	0.72594		0.630134	0.703163	0.59028
	0.637715	0.547147	0.497563		0.415923	0.510876	0.398689
	0.569284	0.587101	0.807649		0.611964	0.579079	0.564032
	0.561029	0.43158	0.542087		0.497387	0.600383	0.488821
	0.587562	0.60953	0.757868		0.694198	0.25282	0.797213
	0.734692	0.64273	0.665229		0.595403	0.632418	0.71055
	0.501228	0.654158	0.609792		0.811491	0.586555	0.485283
	0.578357	0.481738	0.889489		0.484088	0.653988	0.770384
	0.744373	0.550215	0.423999		0.633643	0.470104	0.580127
	0.468336	0.534011	0.731608		0.610706	0.633191	0.686376
	0.305376	0.779317	0.515484		0.732832	0.546253	0.574151
	0.306258	0.604055	0.714632		0.541712	0.407469	0.399269
	0.65729	0.627922	0.55267		0.585448	0.646758	0.490163
	0.59413	0.438465	0.559317		0.761386	0.478133	0.546132
	0.436517	0.612976	0.566905		0.563005	0.631159	0.560927
	0.482029	0.620584	0.585775		0.410043	0.580354	0.510598
	0.699722	0.505697	0.785018		0.576875	0.3076	0.566203
	0.413026	0.686635	0.793181		0.470946	0.653319	0.526606
	0.542575	0.779311	0.689397		0.335558	0.56921	0.607869
	0.346782	0.494159	0.580687		0.466656	0.443723	0.417263
	0.590411	0.494327	0.618179		0.582996	0.680809	0.699622
	0.596487	0.520765	0.538194		0.549136	0.47602	0.711271
	0.592794	0.675254	0.691352		0.535836	0.571006	0.570163
	0.485069	0.456626	0.814739		0.518829	0.42375	0.49538
	0.530223	0.747632	0.672191		0.458729	0.380588	0.52176
	0.38851	0.676558	0.438341		0.564636	0.526906	0.518997
	0.346168	0.470467	0.310569		0.528201	0.569688	0.718215
	0.443762	0.69277	0.711669		0.674237	0.476884	0.498423
	0.370657	0.574278	0.692706		0.656	0.531244	0.575241
	0.493493	0.603072	0.690913		0.569358	0.478926	0.732624
	0.760136	0.488873	0.641084		0.655217	0.624121	0.552621
	0.592389	0.703028	0.675398		0.648446	0.562585	0.509415
	0.4894	0.541924	0.640767		0.610568	0.48164	0.636976
	0.377545	0.390519	0.664724		0.467748	0.635253	0.293587
	0.31991	0.649188	0.774026		0.496141	0.552596	0.404913
	0.489666	0.679915	0.764034		0.656807	0.773336	0.485967
	0.583357	0.589767	0.643056		0.526017	0.642773	0.439939
	0.259297	0.243056	0.551266		0.748268	0.728012	0.435318
	0.581433	0.791941	0.734878		0.659237	0.5511	0.437742
	0.763712	0.680306	0.706176		0.640471	0.583141	0.666226
	0.507813	0.677204	0.56802		0.660666	0.58996	0.586684
	0.605638	0.594017	0.523546		0.549246	0.464453	0.211905
	0.455705	0.58622	0.805218		0.663641	0.532756	0.538121
	0.662471	0.597445	0.529821		0.562223	0.625852	0.605325
	0.244745	0.57786	0.596256		0.593835	0.596037	0.397421
	0.639548	0.476759	0.629395		0.666455	0.651465	0.578966
	0.42413	0.480353	0.562266		0.737672	0.536939	0.663934
	0.56249	0.576036	0.520701		0.66569	0.630452	0.506795
	0.685911	0.462626	0.767658		0.665048	0.67004	0.591285
	0.523381	0.543026	0.76137		0.613212	0.621495	0.674497
	0.616049	0.648377	0.434261		0.617701	0.518355	0.593736
	0.627441	0.562901	0.554035		0.655426	0.50878	0.501245
	0.643417	0.717996	0.4555		0.66489	0.613509	0.549086
	0.600494	0.304881	0.59892		0.34466	0.667364	0.517673
	0.417509	0.48736	0.688457		0.631315	0.677154	0.673149
	0.462195	0.506599	0.762855		0.519636	0.589661	0.618249
	0.344373	0.602141	0.445389		0.583012	0.517432	0.654335
	0.435062	0.595021	0.614451		0.659261	0.645711	0.505371
	0.537423	0.571829	0.666301		0.460865	0.523455	0.517573
	0.652487	0.6407	0.725518		0.632897	0.601978	0.718043
	0.236316	0.465031	0.527065		0.628577	0.481046	0.404605
	0.51023	0.533656	0.491799		0.562232	0.645164	0.419002
	0.674417	0.617764	0.619312		0.460022	0.565357	0.54155
	0.656182	0.668649	0.580834		0.502245	0.554165	0.506307
	0.573199	0.697292	0.609679		0.385541	0.736106	0.468913
	0.445281	0.669653	0.80542		0.59273	0.536243	0.488997
	0.625884	0.567282	0.556297		0.506463	0.49528	0.590418
	0.596318	0.626733	0.77996		0.352724	0.584995	0.586854
	0.494203	0.517315	0.578511		0.626012	0.501204	0.40422
	0.51985	0.771866	0.751488		0.366582	0.507789	0.457896
	0.489967	0.469132	0.659092		0.71262	0.617779	0.48665
	0.747623	0.613884	0.781459		0.448362	0.534721	0.448713
	0.524519	0.657405	0.505378		0.352828	0.653768	0.454107
	0.526075	0.655335	0.765109		0.570196	0.618362	0.539056
	0.598157	0.699231	0.74463		0.615285	0.639338	0.584399
	0.599536	0.620997	0.906693		0.384175	0.479201	0.808297
	0.364761	0.730188	0.728422		0.443485	0.687002	0.444298
	0.582418	0.705924	0.774876		0.728051	0.523112	0.555028
	0.37858	0.641646	0.674283		0.438901	0.584886	0.417684
	0.559557	0.420173	0.727491		0.57477	0.754495	0.385191
	0.502244	0.643414	0.675532		0.501098	0.614121	0.535361
	0.585402	0.618627	0.672683		0.528553	0.587206	0.393756
	0.545761	0.474032	0.662178		0.49889	0.568276	0.645082
	0.474091	0.712424	0.632494		0.595216	0.508095	0.628345
	0.525413	0.55856	0.560456		0.614715	0.613713	0.587508
	0.522817	0.492791	0.40461		0.414131	0.701108	0.442035
	0.757269	0.679583	0.467194		0.618794	0.53392	0.468851
	0.602791	0.575166	0.561457		0.287267	0.565845	0.47364
	0.74318	0.694713	0.575266		0.37759	0.678997	0.535817
	0.610293	0.691689	0.736818		0.593602	0.522021	0.601393
	0.546983	0.531071	0.438842		0.271506	0.523375	0.546207
	0.547706	0.571836	0.527726		0.562727	0.463506	0.446276
	0.63994	0.628653	0.689041		0.556581	0.519165	0.282917
	0.557727	0.521293	0.563933		0.607403	0.445971	0.39857
	0.451964	0.615726	0.454158		0.351595	0.555664	0.463056
	0.458107	0.703353	0.513935		0.455973	0.471493	0.390336
	0.430875	0.781737	0.556755		0.332051	0.513942	0.650306
	0.571165	0.630209	0.717655		0.621904	0.611387	0.403511
	0.490263	0.759161	0.819921		0.703801	0.262147	0.573301
	0.755129	0.721527	0.89869		0.583437	0.661726	0.626441
	0.403075	0.382515	0.758626		0.342814	0.570138	0.564502
	0.484363	0.591423	0.744708		0.56911	0.430148	0.626924
	0.596466	0.518835	0.740972		0.518567	0.676959	0.529254
	0.520935	0.730583	0.790487		0.676723	0.569044	0.609519
	0.410294	0.623504	0.503723		0.309391	0.497188	0.623258
	0.480166	0.520715	0.421213		0.70084	0.488895	0.632552
	0.523376	0.260524	0.723815		0.565486	0.582159	0.613904
	0.692454	0.596155	0.564891		0.489972	0.657935	0.635533
	0.534692	0.767374	0.597201		0.72939	0.549974	0.613018
	0.403146	0.4997	0.753583		0.619572	0.609027	0.677786
	0.534615	0.475068	0.840524		0.521375	0.764284	0.527101
	0.653758	0.417564	0.658166		0.611086	0.45894	0.503605
	0.666764	0.584277	0.538292		0.550071	0.587369	0.63234
	0.629265	0.445088	0.64028		0.724096	0.538046	0.474734
	0.605696	0.700272	0.703011		0.435375	0.794546	0.567936
	0.564915	0.654843	0.525983		0.68838	0.550838	0.539566
	0.514215	0.687853	0.668691		0.652744	0.402273	0.488891
	0.585299	0.528436	0.570056		0.664122	0.673804	0.450965
	0.653521	0.681584	0.632975		0.652075	0.683637	0.544035
	0.687655	0.75875	0.553595		0.63043	0.648379	0.595861
	0.484679	0.610624	0.622656		0.6612	0.634244	0.610818
	0.662731	0.580632	0.668564		0.558341	0.605944	0.48945
	0.677856	0.538407	0.68634		0.490972	0.488842	0.103252
	0.56553	0.639582	0.878268		0.59282	0.659712	0.529315
	0.478431	0.771847	0.658206		0.58829	0.553451	0.451771
	0.78758	0.48465	0.796612		0.57542	0.473997	0.564585
	0.582644	0.423972	0.67223		0.589968	0.42427	0.555222
	0.454841	0.611687	0.590271		0.607254	0.492992	0.55669
	0.499388	0.603349	0.615692		0.382861	0.586579	0.53827
	0.612405	0.63584	0.627533		0.588063	0.623718	0.630734
	0.44634	0.472383	0.496		0.650767	0.680182	0.470164
	0.568981	0.835478	0.380315		0.532463	0.499821	0.633254
	0.527017	0.472509	0.505598		0.651385	0.676364	0.601909
	0.55372	0.665597	0.665047		0.405443	0.636138	0.378863
	0.593187	0.534516	0.758995		0.551911	0.772327	0.565491
	0.600781	0.521222	0.525023		0.493978	0.680187	0.652845
	0.783211	0.376524	0.578212		0.7241	0.572178	0.537353
	0.477179	0.54257	0.587817		0.699564	0.547782	0.674177
	0.458227	0.764639	0.407883		0.694042	0.524918	0.525489
	0.666352	0.297606	0.840335		0.45099	0.521123	0.581189
	0.632512	0.569291	0.891005		0.585902	0.672584	0.462921
	0.527899	0.51985	0.610096		0.63119	0.611362	0.38033
	0.681678	0.687905	0.691246		0.511097	0.70067	0.708345
	0.571001	0.53958	0.749555		0.535752	0.724101	0.621973
	0.510155	0.630277	0.770287		0.496933	0.73393	0.650916
	0.582546	0.550136	0.582628		0.700527	0.674882	0.650221
	0.644565	0.605713	0.499471		0.509352	0.563812	0.479755
	0.616359	0.501941	0.538037		0.578876	0.668167	0.582368
	0.322063	0.547027	0.563946		0.620062	0.672375	0.653463
	0.605914	0.606313	0.643613		0.810924	0.532831	0.425034
	0.567577	0.526949	0.562073		0.685624	0.654672	0.626805
	0.592263	0.691368	0.667823		0.617977	0.535914	0.773528
	0.59754	0.526519	0.544923		0.394427	0.616961	0.730472
	0.445783	0.642319	0.708924		0.780957	0.695058	0.597728
	0.546877	0.668839	0.646111		0.64851	0.566786	0.52471
	0.454591	0.352291	0.613349		0.671333	0.648261	0.692322
	0.490169	0.684548	0.563615		0.629742	0.522925	0.47817
	0.839292	0.610332	0.558389		0.557567	0.540765	0.491577
	0.478951	0.359769	0.530138		0.530986	0.711232	0.523083
	0.692739	0.612592	0.554684		0.658854	0.736428	0.52803
	0.492	0.76934	0.625072		0.617635	0.553124	0.629409
	0.658701	0.639962	0.672015		0.618588	0.678966	0.66736
	0.474472	0.493672	0.518017		0.569889	0.421967	0.85128
	0.370602	0.550644	0.552301		0.425902	0.659084	0.855466
	0.48288	0.599903	0.722214		0.472011	0.4475	0.573134
	0.721965	0.603121	0.722169		0.679651	0.655432	0.863522
	0.529659	0.691758	0.642057		0.44394	0.461766	0.644216
	0.501812	0.574503	0.591636		0.555403	0.535741	0.773893
	0.511283	0.619805	0.512326		0.318592	0.591188	0.609973
	0.720133	0.58822	0.70571		0.525829	0.458374	0.490285
	0.619022	0.560089	0.43929		0.3625	0.531767	0.586356
	0.562625	0.745972	0.587113		0.521933	0.652617	0.495563
	0.549252	0.600446	0.536628		0.481252	0.594326	0.680689
	0.422296	0.672246	0.624111		0.687217	0.569953	0.584895
	0.602711	0.515512	0.702964		0.305862	0.651616	0.477554
	0.273283	0.723882	0.410444		0.404433	0.725779	0.495783
	0.47499	0.595199	0.519856		0.625258	0.44444	0.653771
	0.321953	0.540554	0.748904		0.373485	0.640209	0.407212
	0.516431	0.696282	0.76872		0.485805	0.638484	0.528261
	0.603732	0.484717	0.742604		0.317969	0.615757	0.586704
	0.377471	0.626174	0.625559		0.566352	0.764602	0.668358
	0.427512	0.522701	0.499347		0.377837	0.598621	0.523737
	0.822177	0.64569	0.392219		0.662034	0.584291	0.633727
	0.584339	0.679037	0.604627		0.690862	0.536548	0.606605
	0.626563	0.67354	0.729381		0.549251	0.647012	0.513453
	0.621694	0.392019	0.546965		0.628131	0.512945	0.587989
	0.611156	0.385557	0.705808		0.620858	0.562494	0.46036
	0.518878	0.548567	0.577001		0.54331	0.774474	0.646082
	0.667684	0.495503	0.63734		0.651461	0.396659	0.658784
	0.532223	0.628168	0.587401		0.626883	0.590046	0.571682
	0.534129	0.65812	0.404944		0.606871	0.508075	0.683965
	0.599623	0.521107	0.737106		0.625337	0.533368	0.575706
	0.562698	0.5644	0.690606		0.416525	0.664798	0.598505
	0.738538	0.555111	0.671581		0.706947	0.540258	0.526844
	0.399124	0.857034	0.523107		0.364192	0.633329	0.511809
	0.613727	0.680393	0.648902		0.572277	0.624405	0.817167
	0.330216	0.585508	0.537611		0.517366	0.502414	0.554376
	0.595461	0.401703	0.721839		0.608599	0.474158	0.608511
	0.46723	0.534854	0.649913		0.555658	0.633149	0.549145
	0.494585	0.615838	0.594746		0.461252	0.673569	0.415189
	0.404837	0.494112	0.675523		0.57472	0.664401	0.585257
	0.678817	0.668959	0.871776		0.435437	0.765489	0.58046
	0.450184	0.513506	0.483223		0.723691	0.669781	0.605983
	0.435848	0.573	0.607328		0.659181	0.689915	0.576441
	0.516011	0.410282	0.572262		0.489309	0.480974	0.565746
	0.560166	0.478679	0.551355		0.416393	0.577865	0.526118
	0.597057	0.615544	0.522102		0.541895	0.54503	0.710135
	0.629443	0.714504	0.484339		0.496043	0.58104	0.611272
	0.749958	0.615633	0.668466		0.508576	0.392001	0.661963
	0.785574	0.53015	0.622178		0.665709	0.631965	0.589426
	0.584824	0.64046	0.829168		0.58984	0.726489	0.613524
	0.556048	0.626479	0.690483		0.591502	0.649808	0.632499
	0.550553	0.576698	0.6313		0.452903	0.452871	0.587269
	0.590744	0.647583	0.628581		0.468682	0.303033	0.520138
	0.553919	0.70242	0.626519		0.709792	0.607536	0.496968
	0.488865	0.381585	0.60259		0.56488	0.601902	0.598159
	0.41436	0.47794	0.664417		0.606797	0.692313	0.632013
	0.595795	0.70528	0.510622		0.81901	0.616874	0.511102
	0.371771	0.554612	0.774084		0.51767	0.620229	0.453195
	0.537944	0.618693	0.577772		0.484545	0.696203	0.503581
	0.609075	0.636437	0.548114		0.5178	0.613483	0.401828
	0.312861	0.720246	0.589491		0.429074	0.519577	0.418393
	0.602872	0.823162	0.725916		0.598781	0.706744	0.701701
	0.549499	0.442914	0.573476		0.639707	0.597022	0.504023
	0.421875	0.660558	0.704341		0.535975	0.67713	0.616408
	0.415901	0.695033	0.500434		0.52253	0.613288	0.626848
	0.401426	0.816154	0.816843		0.626076	0.501822	0.534298
	0.516023	0.728626	0.481507		0.54525	0.616571	0.693041
	0.602479	0.663711	0.611587		0.528859	0.67442	0.383775
	0.650667	0.457656	0.801355		0.71515	0.629032	0.657999
	0.586002	0.548018	0.604397		0.556794	0.486424	0.523727
	0.653715	0.665356	0.600069		0.659064	0.387575	0.419219
	0.359729	0.478784	0.721827		0.705198	0.596635	0.612923
	0.433802	0.338312	0.638943		0.607297	0.671667	0.634567
	0.659776	0.639184	0.738735		0.570694	0.523078	0.593013
	0.234697	0.61394	0.604857		0.582862	0.696173	0.70129
	0.270212	0.586498	0.444201		0.491314	0.5244	0.494615
	0.513334	0.675519	0.641751		0.764156	0.560888	0.553128
	0.623938	0.593945	0.675798		0.567569	0.612386	0.578699
	0.485124	0.656183	0.728648		0.728434	0.638747	0.545744
	0.594185	0.809566	0.611746		0.563722	0.326498	0.464379
	0.607802	0.358025	0.578173		0.57626	0.293408	0.552619
	0.560387	0.681594	0.593849		0.642845	0.609549	0.572103
	0.563335	0.528309	0.627184		0.563157	0.587039	0.358333
	0.723959	0.564588	0.664003		0.649149	0.577166	0.529586
	0.722108	0.551909	0.402541		0.560214	0.488662	0.622405
	0.580199	0.751029	0.609726		0.540539	0.63827	0.608115
	0.607517	0.655448	0.442646		0.655555	0.482839	0.785493
	0.694926	0.65836	0.476974		0.522669	0.66054	0.438807
	0.621538	0.543107	0.618465		0.786239	0.701711	0.566413
	0.44019	0.640111	0.718777		0.609017	0.635596	0.750182
	0.573484	0.616855	0.914883		0.605349	0.62431	0.489379
	0.555014	0.63758	0.626332		0.520683	0.610837	0.478198
	0.518448	0.55504	0.693301		0.501977	0.638017	0.486339
	0.397588	0.6071	0.467025		0.485809	0.424784	0.51539
	0.436512	0.518377	0.568		0.503399	0.376596	0.452701
	0.494583	0.572985	0.587423		0.51257	0.57358	0.523373
	0.42571	0.409367	0.441537		0.578703	0.696591	0.498556
	0.553561	0.670988	0.57428		0.47077	0.642818	0.545872
	0.546233	0.604135	0.603686		0.603653	0.518027	0.557364
	0.525011	0.596879	0.615161		0.7366	0.665067	0.583264
	0.445858	0.526544	0.676147		0.608638	0.623537	0.629105
	0.716876	0.460178	0.614316		0.504482	0.620692	0.48631
	0.485373	0.864506	0.673965		0.55855	0.720182	0.583434
	0.569998	0.661823	0.664512		0.593899	0.564348	0.475288
	0.383701	0.517964	0.622882		0.642053	0.494383	0.575187
	0.593347	0.50278	0.595198		0.444084	0.559154	0.584409
	0.465925	0.702376	0.727456		0.430681	0.774221	0.691631
	0.585916	0.620299	0.752553		0.390087	0.682103	0.587982
	0.53277	0.704435	0.51232		0.498881	0.673846	0.625484
	0.547573	0.701031	0.637725		0.70767	0.627316	0.575081
	0.509111	0.610896	0.698725		0.640193	0.527451	0.666363
	0.526406	0.630713	0.70653		0.624814	0.739178	0.533115
	0.603834	0.75033	0.51616		0.641662	0.434396	0.606906
	0.618418	0.825864	0.611011		0.540436	0.599088	0.588026
	0.483382	0.788017	0.536095		0.611928	0.608528	0.629567
	0.497568	0.815734	0.502798		0.584527	0.545673	0.591986
	0.524159	0.730837	0.444777		0.586562	0.655025	0.625617
	0.558056	0.517756	0.595075		0.692887	0.563057	0.514981
	0.7153	0.819872	0.885606		0.484936	0.692435	0.576736
	0.70417	0.603521	0.738001		0.524818	0.643786	0.527144
	0.471002	0.544364	0.398991		0.596658	0.651808	0.446957
	0.711484	0.565192	0.600028		0.529089	0.704232	0.433558
	0.616362	0.552088	0.680218		0.547602	0.537955	0.631081
	0.669868	0.538445	0.603524		0.632645	0.560159	0.602795
	0.525993	0.546555	0.547356		0.687139	0.72622	0.456966
	0.601844	0.722478	0.66831		0.654815	0.536127	0.655462
	0.599488	0.779524	0.597094		0.714893	0.456815	0.590031
	0.572211	0.480619	0.708643		0.480637	0.695663	0.430735
	0.564385	0.560016	0.513024		0.564051	0.609109	0.451269
	0.614942	0.639826	0.525176		0.614471	0.560837	0.591876
	0.476598	0.62814	0.466229		0.330669	0.70709	0.564009
	0.572542	0.507089	0.775002		0.661331	0.490664	0.620004
	0.684065	0.759158	0.568987		0.491643	0.65164	0.588727
	0.703057	0.580481	0.615079		0.576668	0.417203	0.4813
	0.746191	0.767215	0.618436		0.395506	0.582906	0.593498
	0.475099	0.663442	0.735199		0.614986	0.379869	0.597114
	0.607878	0.393113	0.707522		0.493184	0.731518	0.610068
	0.67757	0.723935	0.802337		0.502007	0.45601	0.604542
	0.710937	0.703257	0.457672		0.413039	0.648581	0.71007
	0.597013	0.468134	0.64741		0.457273	0.276687	0.470831
	0.629671	0.652729	0.684305		0.804586	0.660217	0.551833
	0.696678	0.622401	0.587552		0.499439	0.692529	0.565056
	0.587276	0.435889	0.651461		0.589103	0.553131	0.68021
	0.544852	0.733643	0.709343		0.809785	0.622112	0.69608
	0.606792	0.601031	0.645687		0.626925	0.554848	0.527915
	0.63725	0.633207	0.556262		0.566465	0.703279	0.560262
	0.501787	0.745551	0.561291		0.440682	0.618275	0.653701
	0.538515	0.615993	0.60238		0.653553	0.728572	0.559164
	0.60575	0.570315	0.610043		0.520847	0.672557	0.568282
	0.362838	0.433451	0.76697		0.655153	0.797116	0.658228
	0.527558	0.620197	0.727511		0.723222	0.618994	0.513168
	0.637666	0.494973	0.466858		0.590932	0.536719	0.695983
	0.48142	0.545616	0.797452		0.516896	0.796131	0.64063
	0.632543	0.395033	0.572118		0.613301	0.581892	0.342085
	0.472456	0.734099	0.627242		0.477368	0.607495	0.629829
	0.522569	0.514004	0.793748		0.581633	0.866649	0.491834
	0.681181	0.614965	0.629566		0.635193	0.710084	0.673195
	0.540441	0.434419	0.47907		0.568193	0.516316	0.574476
	0.67845	0.498854	0.615339		0.805663	0.686882	0.582735
	0.451864	0.623712	0.593691		0.64405	0.539161	0.543686
	0.587901	0.490256	0.713426		0.644816	0.547795	0.360078
	0.570902	0.612917	0.466645		0.355982	0.478622	0.523593
	0.621103	0.703801	0.578466		0.678889	0.487578	0.698297
	0.477027	0.526584	0.667927		0.61009	0.597072	0.653364
	0.647366	0.47037	0.667181		0.455412	0.58267	0.525149
	0.607905	0.636219	0.71942		0.32959	0.589531	0.808568
	0.483797	0.635947	0.735802		0.528807	0.701079	0.645226
	0.517494	0.478373	0.368028		0.703241	0.57957	0.799774
	0.536398	0.736879	0.770978		0.582966	0.618104	0.667267
	0.570142	0.471066	0.685656		0.677078	0.738601	0.541634
	0.620504	0.619864	0.454343		0.454323	0.507545	0.636813
	0.57033	0.528551	0.454652		0.368664	0.553585	0.531107
	0.556819	0.515028	0.625388		0.633126	0.554741	0.592782
	0.660951	0.408805	0.604212		0.586855	0.640818	0.780838
	0.623803	0.717703	0.893317		0.659069	0.765433	0.576658
	0.556817	0.573597	0.536669		0.625682	0.608651	0.602858
	0.531018	0.591296	0.721712		0.494491	0.385277	0.541473
	0.637601	0.594739	0.685682		0.643333	0.718905	0.59732
	0.528625	0.570385	0.471209		0.523765	0.816591	0.431001
	0.308069	0.573269	0.62021		0.576275	0.655021	0.623211
	0.570803	0.653495	0.721319		0.463135	0.664289	0.524584
	0.563425	0.647509	0.333159		0.590222	0.71824	0.606316
	0.537951	0.908452	0.340975		0.604669	0.688261	0.508614
	0.480036	0.820178	0.498444		0.661599	0.509307	0.686911
	0.505663	0.547115	0.631019		0.562216	0.535567	0.548315
	0.525359	0.658694	0.629742		0.403152	0.521352	0.436319
	0.55808	0.624034	0.705202		0.698168	0.661985	0.643563
	0.517776	0.607751	0.427289		0.642442	0.564883	0.661652
	0.501941	0.502952	0.467476		0.590263	0.779004	0.690134
	0.538335	0.7288	0.477066		0.605468	0.697124	0.484022
	0.516811	0.685435	0.560016		0.335198	0.628237	0.637246
	0.554687	0.524401	0.530879		0.664165	0.679727	0.522702
	0.500831	0.643768	0.773055		0.460455	0.600209	0.522903
	0.513101	0.68842	0.648945		0.749844	0.862421	0.580402
	0.574038	0.645642	0.631401		0.632845	0.688767	0.629818
	0.566509	0.643548	0.647901		0.363118	0.608494	0.615851
	0.509896	0.565833	0.430359		0.410536	0.529106	0.574671
	0.489511	0.536947	0.551421		0.664703	0.642544	0.570145
	0.462343	0.553224	0.65496		0.709988	0.524404	0.538137
	0.527733	0.49034	0.582116		0.519552	0.629721	0.544717
	0.64239	0.661911	0.610793		0.758316	0.581068	0.221336
	0.345587	0.626633	0.782485		0.566739	0.417891	0.495713
	0.534868	0.859359	0.641113		0.470354	0.609142	0.587057
	0.612374	0.723017	0.57511		0.509979	0.604611	0.569583
	0.60326	0.377521	0.509516		0.554055	0.542335	0.590075
	0.401134	0.641001	0.627711		0.538054	0.545964	0.559135
	0.613668	0.39748	0.680166		0.72499	0.721359	0.707791
	0.594164	0.401129	0.753683		0.430579	0.663322	0.491185
	0.493167	0.888451	0.623299		0.396165	0.475238	0.424464
	0.636922	0.573949	0.529779		0.533975	0.496186	0.174487
	0.720898	0.722937	0.642545		0.388241	0.488787	0.5411
	0.479804	0.541444	0.504401		0.587004	0.622048	0.650636
	0.692787	0.61314	0.531708		0.572722	0.659827	0.614156
	0.31786	0.422747	0.660448		0.421919	0.594066	0.587315
	0.594006	0.37714	0.664278		0.573063	0.570921	0.604317
	0.337815	0.640123	0.59894		0.830722	0.567686	0.596496
	0.405699	0.326631	0.669515		0.57066	0.596503	0.70664
	0.438208	0.53048	0.425718		0.325515	0.541047	0.49292
	0.703259	0.690829	0.634712		0.49259	0.555363	0.545506
	0.550562	0.557372	0.605548		0.638832	0.605506	0.615668
	0.614062	0.67998	0.748284		0.7125	0.493419	0.526836
	0.390943	0.754784	0.466695		0.55306	0.636312	0.720607
	0.522567	0.490401	0.47849		0.538392	0.402195	0.506548
	0.49455	0.470363	0.4751		0.491551	0.682338	0.502974
	0.204157	0.661702	0.685752		0.46799	0.533061	0.628134
	0.521929	0.383391	0.684472		0.76758	0.746634	0.651968
	0.610152	0.614669	0.691149		0.529891	0.59713	0.443095
	0.435226	0.505212	0.584919		0.400211	0.454497	0.510838
	0.622778	0.462984	0.591173		0.733334	0.543244	0.630858
	0.602646	0.287072	0.66866		0.560502	0.351518	0.373241
	0.578885	0.626432	0.442513		0.604919	0.706435	0.682236
	0.628962	0.796213	0.631997		0.620077	0.732903	0.707204
	0.670162	0.695714	0.661492		0.633507	0.645422	0.645326
	0.594544	0.63362	0.648815		0.553184	0.333396	0.513391
	0.513507	0.595148	0.72192		0.642335	0.568112	0.470855
	0.400779	0.629028	0.546528		0.435622	0.681105	0.537401
	0.594077	0.402016	0.49735		0.65069	0.341611	0.450378
	0.647584	0.540924	0.680398		0.469774	0.560621	0.675691
	0.528917	0.756449	0.635157		0.637446	0.545654	0.657416
	0.634757	0.537369	0.369723		0.671165	0.561273	0.643795
	0.501747	0.478454	0.633004		0.601492	0.669206	0.433481
	0.539284	0.654883	0.819332		0.566228	0.669982	0.652141
	0.651464	0.635214	0.682749		0.603346	0.692578	0.430463
	0.438382	0.63741	0.565751		0.542275	0.471376	0.626777
	0.611721	0.738734	0.708891		0.780253	0.425581	0.491903
	0.381619	0.543285	0.557269		0.566585	0.776809	0.415573
	0.499359	0.660117	0.554735		0.550347	0.499655	0.547881
	0.431686	0.509688	0.636495		0.64174	0.517671	0.583322
	0.44677	0.621811	0.754206		0.714275	0.557183	0.590166
	0.247462	0.388593	0.685387		0.686398	0.482894	0.678201
	0.526886	0.646268	0.622298		0.506357	0.652108	0.460627
	0.655827	0.542318	0.638953		0.531973	0.682147	0.588277
	0.560359	0.544088	0.553801		0.510915	0.54117	0.674316
	0.575372	0.476494	0.455569		0.428335	0.452463	0.65254
	0.617555	0.621846	0.688515		0.553571	0.632735	0.505159
	0.564304	0.646677	0.567161		0.754588	0.747183	0.487713
	0.568089	0.840064	0.521988		0.585787	0.457735	0.481626
	0.669801	0.624646	0.608325		0.517696	0.510342	0.498842
	0.718337	0.543533	0.600859		0.537274	0.546979	0.555433
	0.619095	0.582115	0.730087		0.706822	0.500969	0.508209
	0.731077	0.662724	0.819496		0.690278	0.687915	0.557523
	0.557354	0.679821	0.548319		0.603645	0.62971	0.701698
	0.550583	0.638813	0.411887		0.626201	0.75808	0.553045
	0.557901	0.790056	0.768354		0.591257	0.364332	0.540734
	0.571568	0.504575	0.496636		0.414658	0.599636	0.654462
	0.579522	0.66057	0.668161		0.416797	0.682139	0.629193
	0.408649	0.761589	0.686806		0.669368	0.475954	0.653772
	0.487595	0.589216	0.771446		0.478452	0.595858	0.611372
	0.553438	0.652112	0.664963		0.749644	0.592945	0.669022
	0.530226	0.486047	0.621654		0.517203	0.528774	0.630085
	0.717512	0.577196	0.507753		0.528818	0.748128	0.566347
	0.391382	0.79303	0.538775		0.543576	0.754435	0.539406
	0.574468	0.451259	0.791453		0.657805	0.5387	0.685778
	0.577135	0.637385	0.619208		0.476109	0.602838	0.453053
	0.467725	0.689721	0.551445		0.601729	0.586213	0.518346
	0.541107	0.536458	0.717905		0.595706	0.506534	0.564679
	0.602796	0.589754	0.685578		0.621104	0.615231	0.477503
	0.570777	0.618599	0.607457		0.591508	0.733664	0.52615
	0.328139	0.612539	0.923068		0.62852	0.585489	0.47829
	0.311608	0.605147	0.686763		0.608834	0.591397	0.470851
	0.510108	0.610532	0.496263		0.520746	0.730073	0.599541
	0.323426	0.515648	0.584149		0.400359	0.586889	0.40517
	0.631353	0.445603	0.632579		0.646568	0.344456	0.51414
	0.731413	0.467533	0.866561		0.57872	0.492053	0.570497
	0.473908	0.508777	0.561688		0.600696	0.639327	0.651233
	0.466329	0.723421	0.603949		0.484243	0.708477	0.676963
	0.441689	0.613392	0.889401		0.488329	0.577134	0.579747
	0.755637	0.644922	0.5413		0.535172	0.565281	0.639327
	0.591307	0.616715	0.705962		0.483044	0.641693	0.725299
	0.519609	0.567139	0.502083		0.674028	0.659396	0.716034
	0.512694	0.546728	0.395901		0.488148	0.540375	0.662409
	0.508755	0.656994	0.667094		0.336544	0.606434	0.686956
	0.550639	0.649048	0.698171		0.617011	0.59732	0.485791
	0.595272	0.593942	0.758457		0.449109	0.651649	0.767246
	0.576859	0.73838	0.695664		0.418317	0.6489	0.474034
	0.538791	0.507642	0.742492		0.480203	0.727028	0.537257
	0.598364	0.643479	0.641715		0.625279	0.60576	0.63618
	0.666037	0.555677	0.548075		0.566119	0.62515	0.662426
	0.728281	0.701995	0.810973		0.741162	0.496239	0.5296
	0.495454	0.467797	0.474983		0.83799	0.629183	0.488826
	0.634375	0.643924	0.629228		0.412242	0.561925	0.627413
	0.58469	0.582456	0.732022		0.32757	0.450287	0.682477
	0.508189	0.567161	0.784617		0.581071	0.62967	0.593445
	0.532719	0.651558	0.583068		0.596252	0.581757	0.601573
	0.557385	0.668522	0.530825		0.523817	0.541315	0.602445
	0.477005	0.478756	0.557615		0.285029	0.550668	0.579045
	0.325703	0.725167	0.887551		0.53378	0.496998	0.493058
	0.366713	0.403461	0.723712		0.455822	0.491996	0.454215
	0.576839	0.656361	0.764301		0.173793	0.682907	0.749136
	0.602191	0.650046	0.448094		0.476799	0.498548	0.47225
	0.506103	0.614212	0.674149		0.504238	0.615532	0.518547
	0.242137	0.391713	0.669356		0.519199	0.629513	0.667705
	0.321375	0.727094	0.562687		0.806215	0.512904	0.455229
	0.469354	0.400726	0.545943		0.61318	0.488185	0.526446
	0.503702	0.654689	0.785675		0.416511	0.479232	0.644798
	0.531845	0.440975	0.685793		0.743883	0.480279	0.451908
	0.401358	0.586533	0.692459		0.629985	0.615169	0.556223
	0.505828	0.53152	0.549626		0.496824	0.582818	0.634897
	0.301069	0.597676	0.626325		0.520187	0.475838	0.514632
	0.444683	0.672856	0.543586		0.477615	0.600463	0.627733
	0.540505	0.754604	0.642904		0.489638	0.532511	0.62438
	0.491271	0.513365	0.307161		0.520296	0.596073	0.558304
	0.596752	0.461208	0.476271		0.588689	0.62396	0.64462
	0.465257	0.771176	0.561904		0.538566	0.373123	0.526076
	0.601524	0.641696	0.484155		0.503123	0.390157	0.541869
	0.372354	0.273485	0.532323		0.741342	0.543549	0.538234
	0.630537	0.582632	0.618973		0.579062	0.401382	0.526978
	0.6085	0.635836	0.847528		0.480421	0.331579	0.481431
	0.560273	0.610304	0.702989		0.360495	0.470325	0.511175
	0.506914	0.772886	0.580366		0.491797	0.544468	0.582393
	0.503653	0.581603	0.447074		0.429657	0.665085	0.561754
	0.431739	0.627919	0.948147		0.518959	0.626617	0.557517
	0.336833	0.615078	0.570986		0.503739	0.720114	0.618704
	0.420717	0.566997	0.73035		0.724	0.612286	0.602505
	0.598076	0.704226	0.653548		0.58823	0.49654	0.596046
	0.386595	0.531341	0.502198		0.406174	0.658002	0.562573
	0.496571	0.568531	0.669252		0.509609	0.544335	0.37235
	0.616545	0.510819	0.64793		0.637138	0.685201	0.465108
	0.830799	0.492107	0.601405		0.473203	0.586821	0.701267
	0.568809	0.568002	0.729546		0.464215	0.689748	0.507952
	0.509108	0.524461	0.702672		0.656538	0.485072	0.516192
	0.351756	0.481031	0.602862		0.634659	0.601693	0.545716
	0.44072	0.535873	0.637038		0.520183	0.374987	0.561397
	0.589247	0.525153	0.578852		0.57564	0.706507	0.692897
	0.395306	0.416328	0.853536		0.526949	0.401639	0.609861
	0.614329	0.666797	0.603088		0.636667	0.653486	0.545482
	0.784455	0.528451	0.499678		0.642315	0.70903	0.651603
	0.572041	0.551536	0.438744		0.507002	0.465618	0.595996
	0.374641	0.701148	0.523768		0.526616	0.613455	0.413855
	0.53661	0.576882	0.675104		0.709278	0.529226	0.812797
	0.46069	0.564419	0.56628		0.569916	0.426392	0.626139
	0.475875	0.714339	0.650396		0.456364	0.634246	0.585551
	0.477902	0.515245	0.602262		0.564925	0.425455	0.514432
	0.232869	0.563662	0.707505		0.571521	0.541436	0.602796
	0.513833	0.647736	0.533723		0.722406	0.516969	0.526547
	0.412399	0.517812	0.487062		0.556487	0.530823	0.698122
	0.63335	0.604471	0.623274		0.50227	0.531762	0.438725
	0.62518	0.455831	0.606243		0.460362	0.515607	0.679018
	0.448826	0.565133	0.599219		0.537949	0.614513	0.708898
	0.696548	0.632354	0.571828		0.448389	0.505524	0.662657
	0.723468	0.494161	0.595244		0.480259	0.545714	0.542567
	0.474999	0.512806	0.46795		0.725055	0.568724	0.698416
	0.444375	0.68818	0.51528		0.601684	0.602997	0.531896
	0.776515	0.489992	0.660459		0.37078	0.509644	0.652772
	0.562691	0.612303	0.806297		0.506912	0.587044	0.625531
	0.273961	0.585177	0.70786		0.282427	0.606894	0.426119
	0.516229	0.562622	0.587981		0.608225	0.716847	0.678164
	0.419775	0.518797	0.602987		0.553037	0.830335	0.598038
	0.367184	0.560685	0.884426		0.620073	0.491266	0.612372
	0.550366	0.549769	0.654962		0.572991	0.601485	0.398924
	0.631274	0.620698	0.81226		0.333198	0.401568	0.664228
	0.557241	0.58326	0.67679		0.441814	0.424473	0.426645
	0.560787	0.5779	0.752289		0.682446	0.612409	0.596993
	0.618969	0.605784	0.753343		0.789321	0.545959	0.410862
	0.625136	0.735781	0.678478		0.54834	0.658335	0.654629
	0.335092	0.672447	0.683699		0.701685	0.475476	0.576376
	0.506892	0.541631	0.678278		0.505022	0.411609	0.717248
	0.622161	0.65121	0.523852		0.581798	0.58917	0.631996
	0.374122	0.49622	0.696172		0.58304	0.701599	0.646974
	0.674165	0.631124	0.820169		0.718999	0.457417	0.571162
	0.505785	0.582731	0.683077		0.753112	0.475297	0.582567
	0.562907	0.659692	0.639771		0.689473	0.62688	0.401634
	0.466929	0.569038	0.504952		0.564806	0.627992	0.599295
	0.583852	0.606108	0.538195		0.587006	0.561612	0.507977
	0.554197	0.267851	0.613986		0.51573	0.634243	0.65172
	0.616582	0.5319	0.594857		0.759775	0.619607	0.400226
	0.657307	0.659609	0.658848		0.541955	0.55502	0.39358
	0.433363	0.561722	0.739393		0.540188	0.742476	0.646142
	0.560126	0.712695	0.754583		0.350035	0.626866	0.505722
	0.482522	0.542045	0.51907		0.355114	0.751801	0.382047
	0.629419	0.449444	0.655014		0.452442	0.687745	0.541113
	0.294323	0.612075	0.755755		0.389001	0.600238	0.41718
	0.633677	0.598209	0.720046		0.441897	0.61894	0.611139
	0.443601	0.706522	0.670166		0.53198	0.602424	0.557922
	0.521049	0.61212	0.50736		0.419653	0.803901	0.629815
	0.373131	0.552166	0.531173		0.473035	0.572347	0.608287
	0.469201	0.703884	0.737619		0.486206	0.58338	0.523685
	0.520432	0.59433	0.614652		0.493393	0.664708	0.677099
	0.530996	0.59675	0.724545		0.422731	0.521303	0.696409
	0.613035	0.573804	0.468425		0.369745	0.705045	0.658365
	0.695116	0.447475	0.491912		0.657244	0.594086	0.646121
	0.408948	0.754979	0.605287		0.488999	0.673791	0.614955
	0.546641	0.281979	0.480973		0.505819	0.644156	0.597402
	0.312528	0.482821	0.5789		0.631424	0.505273	0.550412
	0.353793	0.624766	0.543763		0.602071	0.592785	0.561858
	0.542958	0.470362	0.601205		0.604865	0.518377	0.578138
	0.271437	0.630331	0.637903		0.5906	0.486023	0.727524
	0.386887	0.506948	0.574339		0.800372	0.599416	0.571163
	0.584722	0.726612	0.539449		0.262189	0.549232	0.578755
	0.419854	0.545278	0.570082		0.542667	0.499668	0.664994
	0.503078	0.514119	0.668097		0.569826	0.66892	0.624633
	0.662538	0.822062	0.517337		0.749371	0.609158	0.353835
	0.494724	0.634965	0.706099		0.666812	0.597084	0.411189
	0.552216	0.531282	0.857232		0.508052	0.609728	0.488288
	0.54551	0.369411	0.471963		0.576814	0.746693	0.409958
	0.646863	0.540459	0.655336		0.602884	0.561355	0.475374
	0.64742	0.279957	0.463348		0.452058	0.513215	0.584585
	0.554579	0.604974	0.388002		0.429392	0.494533	0.542758
	0.6421	0.665914	0.59983		0.506987	0.505523	0.57192
	0.525012	0.780226	0.630127		0.549614	0.584795	0.543004
	0.447363	0.614997	0.405464		0.662264	0.742999	0.628181
	0.525178	0.773114	0.575001		0.530691	0.56507	0.763757
	0.742948	0.500123	0.617264		0.572073	0.608846	0.413446
	0.633856	0.741523	0.617079		0.672132	0.371618	0.76703
	0.596509	0.624246	0.628554		0.615857	0.605341	0.545615
	0.552296	0.749251	0.537667		0.460964	0.656119	0.756773
	0.724821	0.497566	0.51675		0.551516	0.61824	0.383498
	0.534632	0.605411	0.590195		0.649569	0.481951	0.544655
	0.444817	0.627895	0.569645		0.584753	0.569434	0.732717
	0.534346	0.670856	0.623191		0.431988	0.617625	0.636898
	0.642936	0.542679	0.751908		0.514051	0.592816	0.518764
	0.584409	0.756343	0.594339		0.656555	0.680869	0.566836
	0.598835	0.574538	0.533029		0.424349	0.54014	0.56353
	0.515017	0.741316	0.72537		0.609258	0.595978	0.561224
	0.463827	0.565648	0.595713		0.536107	0.588788	0.559588
	0.542966	0.616133	0.53735		0.297023	0.627416	0.391476
	0.588085	0.759797	0.566788		0.588432	0.657075	0.407446
	0.550546	0.488472	0.841711		0.65328	0.566892	0.586699
	0.69852	0.507305	0.504038		0.379417	0.645204	0.578144
	0.423072	0.708608	0.547826		0.705567	0.566129	0.516386
	0.591579	0.767169	0.504123		0.470327	0.638281	0.567263
	0.660832	0.564027	0.720949		0.715225	0.687936	0.526547
	0.530381	0.580469	0.821765		0.769578	0.751738	0.789274
	0.661507	0.584558	0.384079		0.730108	0.679133	0.495453
	0.532556	0.315992	0.84433		0.67716	0.507585	0.590247
	0.652756	0.412249	0.569102		0.631255	0.746159	0.691511
	0.607012	0.614276	0.73645		0.503764	0.693056	0.602834
	0.644825	0.322648	0.638175		0.631757	0.519691	0.566798
	0.424171	0.650319	0.625063		0.525862	0.667828	0.587348
	0.441129	0.561642	0.548095		0.346025	0.734397	0.568261
	0.683839	0.556405	0.600603		0.65385	0.525064	0.673192
	0.569014	0.514969	0.522936		0.457192	0.740482	0.475589
	0.481065	0.488515	0.614363		0.454024	0.713146	0.620302
	0.421353	0.534499	0.543575		0.448596	0.361182	0.643822
	0.588096	0.619667	0.731832		0.673916	0.645415	0.724729
	0.527545	0.230978	0.729871		0.462401	0.749616	0.403707
	0.566389	0.686792	0.55795		0.631933	0.739655	0.440143
	0.448798	0.582044	0.633002		0.608339	0.752466	0.574539
	0.674333	0.467746	0.616731		0.617475	0.678288	0.586347
	0.727734	0.486827	0.842027		0.679818	0.694158	0.522704
	0.392686	0.507472	0.872703		0.624506	0.662259	0.536107
	0.411089	0.547706	0.578674		0.370185	0.544637	0.436541
	0.497654	0.500399	0.584195		0.634367	0.728906	0.691677
	0.62051	0.279771	0.764186		0.364345	0.515253	0.558709
	0.59861	0.700299	0.818011		0.6269	0.486063	0.443968
	0.694045	0.53326	0.568435		0.451158	0.435487	0.496944
	0.732222	0.427473	0.693832		0.595214	0.466142	0.496455
	0.546111	0.698626	0.792211		0.670075	0.640662	0.436649
	0.525125	0.397883	0.583906		0.754536	0.557599	0.430519
	0.643933	0.615024	0.679419		0.594029	0.73576	0.388771
	0.351165	0.642777	0.495996		0.562068	0.473164	0.561929
	0.641307	0.554695	0.397453		0.738751	0.30367	0.561967
	0.609832	0.409468	0.48461		0.577091	0.515955	0.378957
	0.572514	0.376028	0.590054		0.548364	0.417387	0.658397
	0.616072	0.526559	0.761878		0.484517	0.514937	0.647439
	0.495767	0.487324	0.632275		0.734041	0.486397	0.58046
	0.16821	0.618378	0.597331		0.529771	0.493968	0.491953
	0.540083	0.465867	0.8131		0.530511	0.561628	0.487736
	0.456385	0.608621	0.38677		0.742638	0.52054	0.630891
	0.493387	0.482799	0.583978		0.541497	0.503783	0.557807
	0.84496	0.549241	0.440585		0.517486	0.559361	0.598102
	0.588869	0.565076	0.737076		0.482648	0.371778	0.554276
	0.398921	0.52791	0.656707		0.730849	0.52398	0.505533
	0.666883	0.705856	0.85366		0.539425	0.612554	0.507909
	0.549853	0.531052	0.521444		0.525109	0.578814	0.613376
	0.545943	0.357295	0.653381		0.689939	0.57811	0.588906
	0.339554	0.646228	0.650517		0.470635	0.558551	0.568071
	0.400254	0.663866	0.751353		0.55532	0.488314	0.695963
	0.555175	0.503159	0.670536		0.49518	0.343776	0.437652
	0.382458	0.583244	0.642539		0.60352	0.591765	0.598429
	0.624935	0.364295	0.781664		0.736509	0.683232	0.593819
	0.272535	0.67323	0.648268		0.705765	0.611631	0.496985
	0.458133	0.750141	0.556861		0.534799	0.590051	0.570627
	0.528368	0.447123	0.447012		0.768263	0.532883	0.543557
	0.547537	0.553417	0.43184		0.433071	0.729998	0.604912
	0.574221	0.461591	0.607839		0.436278	0.487563	0.518862
	0.635406	0.703812	0.693138		0.73436	0.686863	0.478684
	0.407061	0.336828	0.668917		0.649713	0.499575	0.511445
	0.50556	0.625937	0.528804		0.657096	0.548737	0.687546
	0.4932	0.604498	0.546828		0.623717	0.436748	0.62081
	0.283313	0.773848	0.645894		0.440777	0.647619	0.670962
	0.515127	0.771767	0.724528		0.485317	0.406759	0.491211
	0.56495	0.657114	0.559689		0.49845	0.19223	0.460077
	0.512358	0.307894	0.849993		0.547124	0.185559	0.672617
	0.615865	0.762687	0.574257		0.462045	0.589565	0.719292
	0.578164	0.355755	0.782826		0.522505	0.637722	0.610639
	0.469193	0.551969	0.537618		0.618464	0.484611	0.553879
	0.391747	0.881323	0.51168		0.625685	0.40034	0.524452
	0.500606	0.682752	0.845201		0.499892	0.636001	0.450397
	0.565303	0.357735	0.731217		0.55847	0.656134	0.601142
	0.45927	0.796449	0.866993		0.513057	0.810255	0.818259
	0.244664	0.434895	0.444296		0.338479	0.374799	0.675258
	0.643446	0.568716	0.569433		0.634914	0.273907	0.525587
	0.702378	0.675607	0.444049		0.582272	0.520675	0.79384
	0.526722	0.463511	0.663583		0.652349	0.304297	0.480447
	0.560477	0.453414	0.704128		0.595605	0.832699	0.627843
	0.57166	0.591888	0.563533		0.446552	0.561204	0.482063
	0.638304	0.454262	0.74663		0.763234	0.569388	0.525577
	0.657059	0.373973	0.554183		0.757726	0.552443	0.46562
	0.572207	0.745148	0.654322		0.506106	0.598983	0.39083
	0.307168	0.22714	0.710927		0.467656	0.630785	0.528908
	0.187024	0.517832	0.440085		0.648908	0.506861	0.67464
	0.586096	0.454209	0.697401		0.275306	0.684225	0.73085
	0.575575	0.402936	0.561008		0.551231	0.412505	0.689371
	0.430984	0.43401	0.708608		0.491395	0.499732	0.421127
	0.369528	0.550214	0.598731		0.665303	0.544944	0.69075
	0.622315	0.705911	0.571115		0.723817	0.531844	0.454198
	0.374917	0.538347	0.593414		0.456845	0.484743	0.677786
	0.454531	0.622541	0.727305		0.540713	0.416181	0.612965
	0.446511	0.467088	0.677031		0.615321	0.445695	0.546581
	0.445475	0.577457	0.609856		0.449588	0.430248	0.539553
	0.576769	0.671188	0.507092		0.550919	0.466358	0.57645
	0.661541	0.70108	0.736501		0.434124	0.393125	0.506417
	0.671604	0.525287	0.784246		0.452864	0.489349	0.4331
	0.636845	0.729425	0.534918		0.486333	0.383924	0.429479
	0.468372	0.58665	0.503077		0.421848	0.432638	0.413654
	0.313608	0.523323	0.563612		0.626568	0.453802	0.621623
	0.623709	0.456852	0.478725		0.51	0.544744	0.538424
	0.576515	0.471026	0.700875		0.548518	0.650639	0.472962
	0.513006	0.389758	0.809728		0.492107	0.465573	0.510981
	0.465887	0.467971	0.607076		0.514687	0.549514	0.461407
	0.567683	0.74737	0.578145		0.544419	0.557621	0.593778
	0.328227	0.530389	0.627349		0.629451	0.459169	0.622242
	0.529025	0.538062	0.591291		0.608836	0.464977	0.635087
	0.650525	0.47806	0.758077		0.539819	0.415634	0.536576
	0.508906	0.663672	0.877486		0.566076	0.248817	0.471809
	0.606741	0.602348	0.564067		0.433585	0.586328	0.446041
	0.448302	0.766309	0.608998		0.512181	0.704232	0.744222
	0.614395	0.747216	0.72933		0.546162	0.454875	0.651416
	0.687615	0.268122	0.576062		0.695578	0.230271	0.530229
	0.616476	0.572684	0.700822		0.590841	0.311563	0.464855
	0.448561	0.63356	0.480805		0.509098	0.412871	0.594771
	0.500116	0.542303	0.713525		0.731337	0.423156	0.392722
	0.474936	0.732271	0.554857		0.724402	0.750882	0.592634
	0.669852	0.554915	0.691707		0.611618	0.417617	0.562654
	0.410188	0.693399	0.665934		0.594529	0.426779	0.550642
	0.561996	0.297388	0.751235		0.6101	0.438353	0.394255
	0.587019	0.575771	0.822191		0.57115	0.409288	0.509713
	0.581602	0.823514	0.626517		0.622285	0.435852	0.560165
	0.520732	0.527487	0.636862		0.557284	0.421297	0.52526
	0.571383	0.665099	0.575572		0.49217	0.528629	0.544975
	0.616925	0.658409	0.770547		0.512702	0.431473	0.646104
	0.572076	0.708986	0.530836		0.525639	0.451232	0.474724
	0.675926	0.539489	0.606698		0.671103	0.61066	0.565033
	0.459252	0.597167	0.878326		0.662159	0.583913	0.385425
	0.549267	0.321434	0.701404		0.614991	0.667399	0.670095
	0.450541	0.568036	0.672581		0.663145	0.618788	0.542995
	0.750441	0.506736	0.772518		0.454883	0.750592	0.535698
	0.351708	0.612244	0.780311		0.6563	0.544581	0.499363
	0.430331	0.559601	0.590369		0.542957	0.621026	0.405595
	0.542985	0.257606	0.595173		0.660127	0.230662	0.412022
	0.478205	0.7651	0.533078		0.701078	0.51906	0.600014
	0.505544	0.630144	0.480525		0.467523	0.538867	0.523918
	0.465826	0.442849	0.685594		0.596616	0.716865	0.613071
	0.601146	0.326877	0.671899		0.615246	0.64046	0.380322
	0.587517	0.579902	0.581436		0.410966	0.579238	0.629429
	0.609649	0.677545	0.508103		0.619511	0.498287	0.547921
	0.572588	0.596589	0.700224		0.443518	0.610403	0.485912
	0.492676	0.755944	0.617961		0.710589	0.743719	0.585131
	0.596361	0.641429	0.699474		0.603163	0.649977	0.617584
	0.589321	0.397505	0.705701		0.617012	0.706578	0.523094
	0.544309	0.591547	0.716459		0.429996	0.577474	0.497338
	0.642016	0.431013	0.588932		0.704986	0.658316	0.446471
	0.618744	0.656827	0.697351		0.467166	0.492284	0.56062
	0.50196	0.593591	0.503776		0.617091	0.507193	0.597281
	0.598064	0.560325	0.59391		0.488481	0.652014	0.453938
	0.468205	0.582351	0.624392		0.555201	0.50674	0.476759
	0.530863	0.849606	0.496678		0.610427	0.706692	0.624253
	0.541815	0.808029	0.624096		0.403432	0.437958	0.55596
	0.364789	0.557732	0.668991		0.465508	0.550113	0.646235
	0.425697	0.575891	0.529277		0.602384	0.480129	0.62968
	0.572789	0.749354	0.601041		0.576739	0.733009	0.475852
	0.673058	0.325922	0.664869		0.416809	0.607921	0.539794
	0.58278	0.81719	0.633543		0.558123	0.628764	0.587011
	0.553185	0.617341	0.639599		0.550256	0.52246	0.507616
	0.50869	0.709421	0.481939		0.596359	0.543628	0.566301
	0.543945	0.692016	0.549992		0.566056	0.647949	0.775189
	0.464657	0.705121	0.711599		0.401961	0.480739	0.365314
	0.586374	0.354563	0.679435		0.44198	0.489903	0.563457
	0.292263	0.706681	0.82932		0.602298	0.5459	0.563702
	0.58851	0.606252	0.728809		0.54291	0.590371	0.560841
	0.679033	0.43883	0.578899		0.414726	0.611777	0.540044
	0.563611	0.589719	0.381867		0.616297	0.577795	0.634039
	0.531898	0.604718	0.68939		0.446893	0.400321	0.572966
	0.654324	0.302069	0.732358		0.630041	0.577359	0.413417
	0.24985	0.511329	0.678032		0.387598	0.474269	0.556622
	0.596076	0.611832	0.629649		0.565909	0.528781	0.397959
	0.403481	0.447328	0.751514		0.409154	0.51026	0.564748
	0.381066	0.534493	0.599441		0.493441	0.321411	0.523772
	0.588543	0.564512	0.700577		0.389784	0.654465	0.512935
	0.535352	0.3919	0.66692		0.514567	0.582491	0.416834
	0.38094	0.564935	0.484572		0.556676	0.339945	0.696968
	0.521273	0.466103	0.573935		0.439041	0.613203	0.364342
	0.359183	0.526659	0.754475		0.350296	0.378072	0.435531
	0.536208	0.686669	0.676361		0.473236	0.600059	0.363903
	0.613276	0.668651	0.476916		0.680722	0.583542	0.48631
	0.338043	0.524161	0.749587		0.347002	0.512116	0.582233
	0.650162	0.622879	0.763406		0.755604	0.553919	0.588492
	0.471716	0.627828	0.616551		0.57482	0.449442	0.458752
	0.676067	0.740192	0.654743		0.48809	0.552448	0.3725
	0.575127	0.566159	0.640971		0.559484	0.503285	0.521386
	0.358975	0.481824	0.650298		0.553265	0.386496	0.538605
	0.398302	0.410852	0.852318		0.490957	0.348788	0.60007
	0.579967	0.642353	0.558745		0.568443	0.487955	0.555682
	0.593141	0.664885	0.598044		0.488693	0.68823	0.570038
	0.506694	0.550008	0.600473		0.494378	0.452437	0.560763
	0.523595	0.390429	0.627546		0.730197	0.602997	0.488827
	0.536088	0.554135	0.6008		0.608313	0.53427	0.769653
	0.579973	0.66665	0.581668		0.509576	0.5518	0.657793
	0.739348	0.60469	0.624834		0.574171	0.477581	0.678605
	0.584245	0.791691	0.507305		0.527619	0.529917	0.46234
	0.530153	0.55912	0.713567		0.519598	0.685556	0.429091
	0.52001	0.655947	0.654556		0.532517	0.704636	0.45468
	0.631283	0.530399	0.895322		0.567726	0.571856	0.543567
	0.62626	0.638432	0.604293		0.478214	0.702664	0.434276
	0.382313	0.689595	0.648636		0.344313	0.612595	0.46956
	0.59125	0.365082	0.605914		0.547413	0.694498	0.51213
	0.31172	0.424042	0.626912		0.558544	0.751233	0.441229
	0.613028	0.628203	0.519091		0.541657	0.618456	0.701384
	0.729454	0.516222	0.654282		0.457208	0.712993	0.523941
	0.47082	0.375932	0.527248		0.497034	0.61969	0.596014
	0.554113	0.532728	0.519815		0.570927	0.628531	0.595491
	0.642373	0.687437	0.492398		0.628828	0.559871	0.64318
	0.516988	0.574081	0.428749		0.563382	0.621805	0.370173
	0.584935	0.641217	0.533454		0.559309	0.596034	0.688676
	0.542929	0.639427	0.644433		0.566415	0.637835	0.501198
	0.641087	0.518687	0.676341		0.514112	0.592072	0.593753
	0.649587	0.67742	0.654519		0.457752	0.57688	0.533375
	0.543325	0.870827	0.662966		0.512657	0.59845	0.495742
	0.604236	0.508768	0.803979		0.711037	0.63295	0.499729
	0.482936	0.448924	0.76066		0.755206	0.266456	0.41625
	0.544398	0.718783	0.630131		0.55109	0.466286	0.331062
	0.612185	0.616279	0.601966		0.533981	0.664806	0.566308
	0.443418	0.483186	0.672269		0.62322	0.432044	0.585852
	0.589387	0.56656	0.635162		0.622053	0.609165	0.586748
	0.580429	0.900548	0.650478		0.50973	0.714975	0.565555
	0.481052	0.413252	0.57437		0.655279	0.634985	0.686866
	0.594816	0.720806	0.691917		0.483725	0.481288	0.563898
	0.517657	0.44361	0.702808		0.462391	0.527832	0.582394
	0.210971	0.768671	0.681639		0.479017	0.438441	0.597826
	0.513204	0.499363	0.592847		0.47775	0.444822	0.551499
	0.180568	0.401701	0.627984		0.564486	0.482435	0.556655
	0.383639	0.892107	0.673735		0.684205	0.629504	0.407176
	0.308563	0.682331	0.648774		0.629027	0.348484	0.400992
	0.295975	0.544235	0.654605		0.700948	0.485345	0.503657
	0.475698	0.324239	0.58572		0.599151	0.432603	0.61311
	0.783757	0.669199	0.625533		0.627815	0.569888	0.474041
	0.521037	0.65228	0.722659		0.60763	0.558998	0.562374
	0.602218	0.431889	0.5503		0.440274	0.505473	0.630288
	0.501486	0.551254	0.485688		0.464046	0.609484	0.585451
	0.67229	0.704604	0.500441		0.550465	0.612173	0.600518
	0.600719	0.812331	0.720508		0.456243	0.550665	0.578267
	0.663208	0.68854	0.588218		0.747503	0.571731	0.593997
	0.441815	0.412007	0.666571		0.478883	0.677712	0.542734
	0.375032	0.338752	0.509456		0.631766	0.593774	0.668746
	0.524377	0.860313	0.57195		0.587835	0.600882	0.458325
	0.387082	0.346012	0.600677		0.640081	0.522464	0.558927
	0.652149	0.609269	0.559808		0.487416	0.639754	0.567865
	0.559537	0.687168	0.632091		0.591556	0.54197	0.58574
	0.571054	0.656402	0.755218		0.48072	0.62185	0.725306
	0.652646	0.480073	0.62433		0.484859	0.672823	0.614369
	0.426464	0.694165	0.666187		0.501346	0.330855	0.638681
	0.50231	0.580606	0.779813		0.524996	0.379261	0.63434
	0.681607	0.628043	0.692292		0.607501	0.475201	0.654498
	0.517968	0.46957	0.672061		0.786731	0.449024	0.431725
	0.693782	0.698024	0.546517		0.503857	0.642428	0.591214
	0.508162	0.578896	0.776728		0.570654	0.608506	0.470912
	0.658185	0.604041	0.676862		0.47255	0.728655	0.608879
	0.589657	0.599975	0.68016		0.403526	0.649749	0.57175
	0.405286	0.574102	0.770723		0.51728	0.468168	0.627033
	0.653134	0.596857	0.559216		0.745043	0.600102	0.635262
	0.539875	0.668069	0.659916		0.674105	0.626917	0.502083
	0.470688	0.637476	0.618506		0.537098	0.567359	0.623504
	0.687021	0.677358	0.721404		0.574476	0.495201	0.419966
	0.436728	0.644919	0.76038		0.52856	0.641624	0.646665
	0.511656	0.456039	0.61509		0.792024	0.566212	0.507652
	0.573677	0.50518	0.649969		0.515271	0.542539	0.521196
	0.709289	0.662664	0.68069		0.656083	0.547591	0.51926
	0.501839	0.528039	0.689046		0.51747	0.549353	0.609906
	0.604278	0.524461	0.652265		0.511494	0.634551	0.516054
	0.475899	0.70798	0.595305		0.690745	0.673192	0.378758
	0.294055	0.62578	0.6412		0.46112	0.423746	0.607869
	0.486071	0.589387	0.590147		0.464904	0.557357	0.528043
	0.582937	0.415233	0.543605		0.463353	0.716375	0.618117
	0.717703	0.436828	0.653043		0.296155	0.750527	0.492715
	0.568882	0.535625	0.805092		0.289983	0.619107	0.450217
	0.39061	0.449318	0.702488		0.479985	0.61222	0.518691
	0.243106	0.578345	0.819086		0.221671	0.614417	0.516034
	0.515945	0.386904	0.603376		0.303563	0.419822	0.414089
	0.81286	0.634667	0.77682		0.479175	0.648061	0.554534
	0.547359	0.764568	0.685021		0.516461	0.449972	0.558827
	0.448293	0.825819	0.566424		0.461854	0.439376	0.489472
	0.45275	0.616026	0.696383		0.320972	0.584604	0.394933
	0.559419	0.597276	0.703495		0.480296	0.491548	0.65617
	0.62859	0.580043	0.565459		0.471428	0.685576	0.572225
	0.495546	0.618933	0.546827		0.505635	0.555443	0.508091
	0.55143	0.580874	0.626064		0.631378	0.576306	0.664282
	0.614624	0.349913	0.803494		0.340942	0.407633	0.407947
	0.555225	0.634679	0.626236		0.589548	0.563705	0.39259
	0.618057	0.404685	0.682465		0.481738	0.519311	0.601726
	0.669377	0.495554	0.621484		0.519661	0.50285	0.393199
	0.610211	0.438824	0.512572		0.440021	0.760129	0.728462
	0.729385	0.602602	0.793375		0.42709	0.611234	0.517731
	0.402261	0.516102	0.71284		0.433255	0.541909	0.455561
	0.483504	0.636862	0.833819		0.398021	0.529024	0.494325
	0.601186	0.491315	0.579784		0.497216	0.475178	0.494817
	0.555218	0.597613	0.672412		0.774446	0.592435	0.621318
	0.665458	0.721981	0.633127		0.574065	0.666097	0.473787
	0.49366	0.591899	0.559132		0.624337	0.407533	0.477229
	0.471879	0.59306	0.85672		0.180795	0.506414	0.538094
	0.692135	0.429077	0.734976		0.533023	0.555375	0.666736
	0.497008	0.648436	0.578238		0.673778	0.407086	0.642522
	0.592763	0.514077	0.585539		0.531808	0.540253	0.642649
	0.689626	0.453562	0.673925		0.445251	0.689908	0.630569
	0.361557	0.585808	0.455845		0.659374	0.557165	0.487929
	0.379456	0.499502	0.701771		0.530929	0.611404	0.387165
	0.634629	0.527614	0.540491		0.578626	0.617962	0.587689
	0.280255	0.762765	0.676235		0.163571	0.698002	0.593335
	0.453554	0.468384	0.762105		0.536495	0.632206	0.661683
	0.695914	0.461334	0.691018		0.49473	0.588674	0.664361
	0.471156	0.526146	0.66931		0.320154	0.511976	0.504847
	0.559918	0.649831	0.748111		0.437427	0.383422	0.525681
	0.607788	0.574255	0.736009		0.393587	0.704867	0.627812
	0.661486	0.463616	0.579896		0.393065	0.428361	0.502112
	0.586486	0.74306	0.514005		0.412065	0.369233	0.444437
	0.460096	0.453589	0.609755		0.444531	0.615748	0.569461
	0.546391	0.338924	0.523861		0.411641	0.669081	0.644753
	0.589431	0.588925	0.611111		0.469263	0.752559	0.603138
	0.504215	0.784256	0.697589		0.443478	0.633559	0.629311
	0.488075	0.547014	0.73682		0.440174	0.447856	0.575292
	0.477781	0.499162	0.742516		0.631754	0.772039	0.560908
	0.641789	0.436277	0.447754		0.418798	0.579554	0.742059
	0.528246	0.460793	0.643967		0.727858	0.320596	0.403597
	0.650457	0.762059	0.643431		0.545916	0.700819	0.392263
	0.585722	0.510204	0.617703		0.670066	0.346088	0.437187
	0.602221	0.657179	0.686869		0.414399	0.687161	0.35326
	0.546645	0.624744	0.407435		0.57107	0.652123	0.314038
	0.516608	0.402168	0.633388		0.686926	0.443849	0.550995
	0.575157	0.578181	0.644895		0.534571	0.559473	0.4981
	0.432447	0.629085	0.561811		0.531756	0.4242	0.552429
	0.641882	0.233783	0.609714		0.522273	0.528229	0.525704
	0.505232	0.163245	0.59199		0.724765	0.767762	0.526192
	0.659699	0.425109	0.594148		0.322108	0.606102	0.536354
	0.721261	0.792478	0.592431		0.465966	0.648624	0.534467
	0.382281	0.562799	0.839946		0.473037	0.4569	0.521285
	0.40005	0.222543	0.582723		0.582632	0.289004	0.341668
	0.542168	0.630183	0.626069		0.48218	0.487065	0.33998
	0.618424	0.479251	0.544836		0.711191	0.433369	0.518548
	0.743222	0.480417	0.672822		0.706998	0.383514	0.599391
	0.376252	0.63117	0.806463		0.679125	0.604653	0.698552
	0.559906	0.435106	0.501782		0.507554	0.673454	0.575539
	0.39257	0.800215	0.592568		0.541963	0.505726	0.583211
	0.755035	0.733214	0.551224		0.420724	0.804292	0.689714
	0.595003	0.469485	0.646867		0.408176	0.73982	0.535548
	0.594523	0.638434	0.654406		0.645766	0.565277	0.657418
	0.622127	0.464422	0.730856		0.675432	0.488996	0.460568
	0.684646	0.739405	0.653454		0.596189	0.475927	0.380192
	0.575109	0.622845	0.66228		0.542339	0.788878	0.46617
	0.582538	0.354287	0.697327		0.509159	0.372214	0.601939
	0.46256	0.569375	0.700933		0.419309	0.686222	0.366698
	0.66982	0.433863	0.664935		0.532883	0.74427	0.463996
	0.465425	0.522748	0.587358		0.399384	0.582605	0.587823
	0.735626	0.727826	0.592861		0.448555	0.60236	0.562883
	0.368807	0.445971	0.747076		0.624795	0.310094	0.542926
	0.476723	0.603689	0.547843		0.723033	0.509464	0.527495
	0.698597	0.409217	0.59622		0.542331	0.745424	0.565057
	0.550397	0.514412	0.907244		0.445515	0.639165	0.714489
	0.657094	0.772433	0.720273		0.514967	0.595784	0.494922
	0.594491	0.72271	0.582941		0.485964	0.476979	0.504476
	0.53087	0.431871	0.660436		0.703371	0.321762	0.50155
	0.165696	0.419295	0.771831		0.53623	0.528187	0.49286
	0.61069	0.570854	0.735318		0.559432	0.494184	0.573849
	0.534693	0.418746	0.585767		0.425041	0.486143	0.525443
	0.369144	0.699827	0.528688		0.234495	0.468037	0.675631
	0.578848	0.588677	0.810513		0.541781	0.588519	0.329387
	0.564022	0.475861	0.692027		0.54675	0.36689	0.630521
	0.643288	0.655201	0.8762		0.425035	0.404157	0.554565
	0.591827	0.511416	0.771059		0.508804	0.532881	0.447046
	0.543904	0.725407	0.699753		0.336193	0.701739	0.497403
	0.738118	0.494328	0.641616		0.556485	0.535202	0.479907
	0.5947	0.334439	0.678155		0.645778	0.385624	0.476195
	0.563403	0.688547	0.615192		0.211246	0.729003	0.655004
	0.381993	0.489219	0.771943		0.482727	0.70258	0.586851
	0.503839	0.607963	0.531569		0.546853	0.718627	0.449492
	0.584711	0.589688	0.794392		0.482875	0.695476	0.506627
	0.580982	0.587085	0.795391		0.340512	0.70037	0.484909
	0.621487	0.773778	0.274354		0.337901	0.450721	0.64732
	0.604201	0.528104	0.465245		0.524579	0.507659	0.541571
	0.434794	0.35926	0.645459		0.483134	0.501866	0.499607
	0.468793	0.698899	0.542292		0.355396	0.39474	0.580527
	0.331372	0.445348	0.711325		0.480552	0.69581	0.593317
	0.669998	0.522635	0.65497		0.51681	0.617589	0.500451
	0.577017	0.480395	0.621824		0.61746	0.731667	0.766444
	0.782981	0.709882	0.570236		0.397432	0.57505	0.627707
	0.455998	0.707261	0.710223		0.548571	0.566256	0.560581
	0.17354	0.439131	0.645153		0.622892	0.616658	0.646502
	0.432335	0.519501	0.7803		0.588318	0.506731	0.627101
	0.412339	0.471151	0.44133		0.670899	0.691964	0.628524
	0.55665	0.637763	0.486626		0.597973	0.604334	0.293526
	0.508766	0.63543	0.675482		0.440193	0.476944	0.569437
	0.492113	0.646173	0.878068		0.65976	0.421537	0.734062
	0.507424	0.343669	0.709699		0.483159	0.692968	0.703513
	0.586606	0.457087	0.692813		0.399682	0.553805	0.626608
	0.560138	0.634011	0.603183		0.519675	0.584131	0.424498
	0.42025	0.543561	0.602407		0.516888	0.673489	0.441276
	0.573952	0.62166	0.666445		0.5509	0.636393	0.589645
	0.557361	0.59242	0.671192		0.526787	0.515836	0.610341
	0.508297	0.588516	0.55434		0.489991	0.622388	0.64384
	0.589781	0.47477	0.777908		0.342284	0.636209	0.821
	0.436496	0.364252	0.737791		0.300628	0.587964	0.627471
	0.633721	0.588373	0.496742		0.340436	0.636984	0.578003
	0.559925	0.677713	0.597667		0.585825	0.653162	0.36958
[truncated: 643,854+ more rows]

## Sheet: Figure 9
Deposit at https://zenodo.org/records/10020958
PepNet result	DIA_result_on_plasma.tsv
PointNovo result	PointNovo_DIA_result_on_plasma.tsv
DeepNovo result	DeepNovo_DIA_result_on_plasma.tsv

## Sheet: Figure 10
CHARGE 2+	PEPTIDE LELVEL ACCURACY	POSITIONAL ACCURACY			CHARGE 3+	PEPTIDE LELVEL ACCURACY	POSITIONAL ACCURACY
	0.532609	0.799562				0.257327	0.617617
	0.767864	0.904953				0.490152	0.766873
	0.840192	0.934899				0.626104	0.838661
	0.85214	0.940111				0.669558	0.858574
	0.853138	0.940719				0.674521	0.86158

## Sheet: Figure S2
Charge 2+			Charge 3+
Akkermansia municiphila	7012		Akkermansia municiphila	2438
Arabidopsis thaliana Callus	70659		Arabidopsis thaliana Callus	26508
Arabidopsis thaliana Root	96277		Arabidopsis thaliana Root	45204
Arabidopsis thaliana sprout	70877		Arabidopsis thaliana sprout	30957
Bacillus subtilis	2813		Bacillus subtilis	1253
Bacteroide thetaiotaomicron	16562		Bacteroide thetaiotaomicron	6659
Bacteroides fragilis	15324		Bacteroides fragilis	6511
Bacteroides uniformis	17970		Bacteroides uniformis	7377
Bacteroides vulgatus	14121		Bacteroides vulgatus	5668
Bifidobacterium adolescentis	8557		Bifidobacterium adolescentis	3684
Bifidobacterium longum	7543		Bifidobacterium longum	2604
Blautia obeum	8895		Blautia obeum	3034
Canaerohabidis elegans	81398		Canaerohabidis elegans	34768
Canis lupus	64732		Canis lupus	30267
Chlamydomonas reinhardtii	34032		Chlamydomonas reinhardtii	7496
Chromera velia	23568		Chromera velia	12886
Clostridium bolteae	9967		Clostridium bolteae	3298
Clostridium perfringens	10519		Clostridium perfringens	3498
Clostridium saccharolyticum	10965		Clostridium saccharolyticum	3579
Collinsella aerofaciens	8853		Collinsella aerofaciens	3687
Coprococcus comes	10690		Coprococcus comes	3846
Cricetulus griseus	43435		Cricetulus griseus	23060
Dictyostelium discoideum	61481		Dictyostelium discoideum	26119
Dorea formicigenerans	7450		Dorea formicigenerans	2175
Drosophila melanogaster	63380		Drosophila melanogaster	25306
Eggerthella lenta	3100		Eggerthella lenta	1413
Emiliania huxleyi	34940		Emiliania huxleyi	19709
Escherichia coli	11633		Escherichia coli	4687
Eubacterium rectale	10195		Eubacterium rectale	3603
Fusarium oxisporum	29811		Fusarium oxisporum	11581
Fusobacterium nucleatum	11119		Fusobacterium nucleatum	2897
Guillardia theta	52483		Guillardia theta	33698
Halobacterium sp	10314		Halobacterium sp	5279
Lactobacillus paracaesei	8692		Lactobacillus paracaesei	3526
Mycoplasma extracellular	2590		Mycoplasma extracellular	1630
Mycoplasma intracellular	6960		Mycoplasma intracellular	3837
Neurospora crassa	80868		Neurospora crassa	34788
Odoribacter splanchnicus	16746		Odoribacter splanchnicus	5913
Oryctolagus cuniculus	20009		Oryctolagus cuniculus	12100
Oryzias melastigma	45708		Oryzias melastigma	21143
Parabacteroides distasonis	13943		Parabacteroides distasonis	4976
Parabacteroides merdae	16525		Parabacteroides merdae	5904
Phaeodactylum tricornutum	33089		Phaeodactylum tricornutum	14511
Porphyra umbricalis	12738		Porphyra umbricalis	7404
Prevotella copri	12616		Prevotella copri	4514
Rattus Norvegicus	69160		Rattus Norvegicus	37049
Roseburia intestinalis	6069		Roseburia intestinalis	1587
Ruminococcus bromii	8488		Ruminococcus bromii	2490
Ruminococcus gnavus	10408		Ruminococcus gnavus	3646
Ruminococcus torques	7554		Ruminococcus torques	2571
Streptococcus parasanguinis	9995		Streptococcus parasanguinis	3733
Sus scrofa	48618		Sus scrofa	26890
Symbiondium microadriaticum	8840		Symbiondium microadriaticum	3535
Synechocystis nigrescens	176		Synechocystis nigrescens	76
Talassiosira pseudonana	57197		Talassiosira pseudonana	19385
Veillonella parvual	9973		Veillonella parvual	3747

[truncated: 10 more sheets: Figure S3, Figure S4, Figure S5, Figure S6, Figure S7, Figure S8, Figure S9, Figure S10, Figure S11, Figure S12]
